# Supplementary material for: Clonal and atypical Toxoplasma strain differences in virulence vary with mouse sub-species
Source: Int J Parasitol. 2019 Jan;49(1):63–70. doi: 10.1016/j.ijpara.2018.08.007 (PMC6344230; doi:10.1016/j.ijpara.2018.08.007)
Supplement: Supplementary Fig. S1 — Additional South American (atypical) Toxoplasma strains (GUY-MAT, VAND, FOU, and GPHT) exhibit variable virulence in consomic mice. (A) Survival times of B6/PWD 11.1 consomic mice infected with different atypical Toxoplasma strains. (B) Molecular phylogenetic analysis of ROP17 in different Toxoplasma strains that are virulent (VAND,RUB and, FOU) or avirulent (GT1, MAS and, ME49) in wild-derived mice (PWD/Phj) by Maximum Likelihood. [file mmc1.xls]

## Sheet: Sheet1
Gene_id	AJ_FPKM	C57BL/6J_FPKM	CAST_FPKM	PWK_FPKM	WSB_FPKM	AJ_IFNG+TNF_FPKM	C57BL/6J_IFNG+TNF_FPKM	CAST_IFNG+TNF_FPKM	PWK_IFNG+TNF_FPKM	WSB_IFNG+TNF_FPKM
0610005C13Rik	0	0	0	0	0.0128164	0	0.0225351	0	0.126697	0
0610007C21Rik	59.3231	57.3514	24.2099	34.7453	52.8901	52.1563	48.0311	36.5282	20.9326	27.7728
0610007L01Rik	24.9899	29.5218	14.7474	13.6433	14.9349	24.7003	28.1472	20.1336	20.2936	22.4701
0610007P08Rik	4.66312	3.8096	2.38961	3.11549	3.18729	3.44159	3.71779	3.06665	4.6998	3.91057
0610007P14Rik	45.5789	50.5741	24.8245	37.2909	29.9093	24.5412	29.9495	21.0795	23.0939	8.10712
0610007P22Rik	8.65425	6.39582	8.49482	7.52658	8.32647	9.3475	8.38086	8.64073	6.26103	8.68551
0610008F07Rik	0	0	0	0	0	0	0	0	0	0
0610009B14Rik	0	0	0	0	0	0	0	0	0	0
0610009B22Rik	21.4511	23.7348	14.2135	34.8307	22.6891	24.3175	28.5469	19.0694	38.5845	14.6591
0610009D07Rik	48.5127	52.2662	60.4756	50.3244	38.5118	52.1356	75.2543	81.2039	76.0558	58.1367
0610009L18Rik	1.78419	2.21499	0.647623	1.89714	1.76876	2.22719	1.79761	0.941191	1.13839	1.86447
0610009O20Rik	10.8248	11.1809	7.78693	8.58934	7.80432	8.43107	8.9034	5.25216	7.16519	2.21277
0610010B08Rik	0	0	1.93585	5.4693	1.26804	0	0.0122837	3.42442	3.89269	2.22595
0610010F05Rik	11.9268	9.2283	6.66465	5.36512	6.9789	12.8488	9.83595	6.1998	5.02648	3.96061
0610010K06Rik	0	0	0	0	0	0	0	0	0	0
0610010K14Rik	19.5785	18.0678	23.7521	20.9874	19.6787	24.0379	23.6488	10.7146	7.68684	3.02857
0610010O12Rik	0.483428	0.984861	0.134571	2.04223	1.19574	2.01062	1.7938	1.96212	0.957016	3.32074
0610011F06Rik	9.08848	8.94891	6.78814	16.0435	6.71543	6.44158	7.57076	2.03359	3.90288	0.829162
0610011L14Rik	10.3583	10.0187	8.27431	7.37711	7.01957	16.6067	17.4992	9.64488	7.8234	6.95858
0610012G03Rik	22.3177	23.855	20.2847	20.4245	29.3364	37.9589	42.8012	16.5321	10.1565	7.80648
0610012H03Rik	0	0	0	0	0	0	0	0	0.0207226	0
0610025J13Rik	0	0	0	0	0	0	0	0	0	0
0610030E20Rik	5.26137	5.03289	4.36939	5.06914	6.28593	8.10562	8.59895	5.187	10.0329	10.8241
0610031J06Rik	158.986	186.359	108.099	134.709	106.846	186.017	219.14	118.605	67.7704	39.0004
0610037L13Rik	8.58733	8.97424	7.46198	5.60331	5.14796	11.5212	13.5171	11.5706	10.8201	8.64127
0610037P05Rik	49.7195	55.6481	30.929	30.679	34.3947	35.8812	39.1049	27.0172	27.1752	40.0999
0610038B21Rik	1.35315	0.357419	1.53551	1.25672	1.25594	1.20576	0.750031	0.240592	0.0782327	0.04832
0610039K10Rik	0.025348	0.0398529	0.238208	0.122619	0.633692	0.509192	0.28703	0.51401	0.0757033	0.146862
0610040B10Rik	0.422427	0.756712	0.285958	0.0679422	1.17961	0.522503	0.530727	1.40263	0	1.69922
0610040J01Rik	0.0110919	0.0351366	0.0864282	0	0.0445522	0	0	0	0	0
0910001L09Rik	57.014	56.9356	48.405	59.5572	53.4789	43.7305	44.1715	14.1968	16.297	3.65167
100040852	0	0	0	0.0672024	0	0	0	0.00762485	0.0950071	0
100041085	1.13419	1.49485	1.6115	2.56357	2.08432	1.48808	1.6952	0.80429	0.679512	0.565784
100041515	0	0	0	0.437752	0	0	0	0.0293825	0.32003	0
100042802	0	0	0	0	0	0.024851	0	0	0.0293132	0.0194088
100043387	0.0605447	0.0709706	1.24886	6.81326	0.843573	0.0244878	0.0840868	1.89286	6.28406	1.53102
100043580	0.272936	0.24875	0.0746446	0.142401	0.0544458	0.192519	0.140921	0.0775919	0.0934832	0.0591027
1010001N08Rik	0	0	0	0	0	0	0	0	0	0
1100001E04Rik	0	0	0	0	0	0	0	0	0	0
1100001G20Rik	0	0	0	0	0	0	0	0	0	0
1110001A16Rik	6.10961	6.44649	4.81285	7.93497	7.04287	4.92611	6.5651	4.28313	5.70887	3.93933
1110002B05Rik	153.019	189.735	92.5233	185.782	188.826	74.8569	72.7326	29.3824	57.3617	70.1466
1110002L01Rik	0.822772	0.646602	0.0853703	2.23907	0.816819	0.668009	0.509371	0.249861	3.61732	1.55285
1110002N22Rik	5.14571	6.20168	5.68139	5.33736	4.85828	9.18125	10.1873	5.97265	8.42331	3.80903
1110003E01Rik	45.8332	55.1092	36.3317	71.4191	55.1501	47.3766	52.2608	26.8658	25.0796	68.9325
1110004E09Rik	7.23076	5.89956	9.59156	8.54833	9.6389	6.57944	5.82494	17.2401	29.0802	2.69608
1110004F10Rik	69.6415	65.86	62.8141	51.6155	50.2213	65.527	64.7076	80.2185	75.4929	49.5745
1110005A03Rik	3.82866	6.68937	5.81788	7.46051	7.08986	4.83715	7.47313	6.69023	7.07487	3.43904
1110006O24Rik	0.558416	0.855766	0.563461	0.732605	0.380623	1.15004	0.722344	0.919263	0.631547	1.1401
1110007A13Rik	27.7418	26.1141	23.3826	22.3964	22.467	29.7659	35.5986	21.0322	24.6958	27.0529
1110007C09Rik	224.041	308.263	120.039	114.354	154.808	357.023	401.191	88.8677	46.7289	153.315
1110007L15Rik	24.6022	21.0857	19.3907	16.6378	15.838	24.0233	23.9023	14.1199	12.4631	8.25151
1110008E08Rik	0	0	0	0	0	0	0	0	0	0
1110008F13Rik	164.711	197.862	133.643	95.4066	122.079	223.401	287.116	195.884	160.828	349.714
1110008J03Rik	3.45149	3.51524	1.41576	1.06517	3.06233	3.00562	2.6423	0.360893	0.202103	0.338026
1110008L16Rik	3.30795	4.01671	2.95889	2.80594	2.59302	3.57583	3.44785	4.69285	4.06314	2.34377
1110008P14Rik	37.2573	53.2461	28.0389	28.2762	21.3956	28.0237	30.0188	9.53896	7.2351	1.8645
1110012D08Rik	7.25603	6.80651	5.49686	6.20658	7.95945	6.86534	6.59054	3.05036	2.75586	3.80171
1110012J17Rik	0	0	0	0	0	0	0	0.00758108	0	0
1110012L19Rik	8.3094	8.17327	6.17117	7.87596	9.11371	9.08941	12.3105	10.1159	8.71346	16.1735
1110014N23Rik	20.929	21.0595	14.1501	15.1264	15.1865	24.8482	27.1152	5.76178	5.08312	3.28503
1110015M06Rik	0	0	0.068232	0.040065	0.0393925	0	0	0.141801	0	0
1110017D15Rik	0.0808479	0.122635	0.032543	0.054746	0.102338	0.119945	0	0.0802363	0	0
1110017F19Rik	0.02472	0	0.038499	0.0185646	0	0.0383533	0	0	0	0
1110018G07Rik	10.2811	12.1768	8.64188	6.79567	7.17755	30.6056	35.1525	19.7524	20.6509	29.6219
1110018H23Rik	0	0	0	0	0	0	0	0	0	0.0252899
1110018J18Rik	26.0557	17.219	13.2612	17.5711	23.4778	23.9507	13.7969	14.2193	8.65419	32.0063
1110020A21Rik	0.257294	0.147931	0.0805717	0.463843	0.423112	0.351788	0.351823	0.361993	0.551256	0.80125
1110020C17Rik	0	0	0.0917288	0.0176225	0	0	0	0	0	0
1110020G09Rik	5.83364	6.75236	3.35222	4.33855	5.68897	7.7685	7.02883	7.42292	1.36677	20.7821
1110020P15Rik	102.429	104.55	122.688	139.93	128.445	162.657	186.216	46.6225	42.3599	22.4397
1110021J02Rik	4.18412	4.88225	5.37037	4.67062	3.14289	3.40536	3.71293	3.07219	5.428	1.0388
1110021L09Rik	2.94911	1.97278	0.199135	0.0419818	4.60024	0.572411	0.246545	0.284827	0.0302324	0.665003
1110028C15Rik	2.53303	2.11133	2.07612	3.05247	2.81498	2.39727	2.25928	0.971567	1.45248	6.62137
1110028F11Rik	0	0	0	0	0.0062706	0	0	0	0	0
1110031I02Rik	8.38869	11.1164	5.70981	9.91258	7.40453	6.69772	7.70106	4.20865	4.74652	4.41495
1110032A03Rik	3.48199	4.70474	1.2803	6.40094	6.02942	4.81503	6.71251	1.81307	3.39519	4.76649
1110032A04Rik	0	0	0.0132676	0	0	0	0	0.014445	0	0.0973446
1110032A13Rik	29.5751	38.6707	19.0696	16.3528	26.6296	21.5006	27.768	6.36327	3.61052	2.93072
1110032F04Rik	0.00999878	0	0	0	0	0.0302891	0.0693042	0	0	0
1110034A24Rik	4.7535	4.37852	3.89149	4.02577	3.83756	3.31224	3.36881	4.00467	4.48281	2.82588
1110034B05Rik	4.43442	4.34332	3.82537	3.45415	3.37259	5.58883	5.94185	6.76511	7.02404	9.0789
1110034G24Rik	4.15088	4.0843	4.70967	4.27136	2.98382	4.89088	5.46882	5.02184	3.62762	1.11032
1110035M17Rik	2.39194	1.3758	1.13803	3.07128	2.10883	2.0481	1.86643	0.753269	0.716775	2.51874
1110036O03Rik	0.0114628	0.0358384	0.100338	0.0519047	0.0692404	0	0	0.0168884	0	0
1110037F02Rik	11.4759	11.2322	9.61817	9.87441	10.3947	10.6245	12.3395	11.5822	12.0706	13.2307
1110038B12Rik	68.2053	66.1902	9.32514	31.9743	36.0689	81.7857	56.2741	12.1793	34.5662	73.8398
1110038D17Rik	8.26968	8.56911	8.05843	10.0467	10.2713	13.0801	12.3971	7.58442	8.53267	19.8151
1110038F14Rik	13.9333	14.9522	20.5683	17.5619	13.4618	86.2636	69.431	13.4063	4.35356	41.6447
1110049B09Rik	0.00709988	0	0.462093	0.145459	0.00410761	0.0446343	0.00767209	0.00741244	0.00830344	0
1110049F12Rik	25.0984	22.3262	17.9644	19.0093	16.4899	16.2988	18.6528	12.439	14.7367	29.2626
1110051M20Rik	2.97456	3.28075	1.47729	4.65133	3.63541	3.30929	4.12541	1.41625	2.04012	0.744771
1110054M08Rik	1.28289	1.31517	0.622781	0.753178	0.946256	2.75589	2.29653	1.82229	1.90151	1.80154
1110054O05Rik	17.762	16.0543	12.4105	10.8268	12.2269	15.4692	15.7268	8.86972	11.6879	7.56953
1110057K04Rik	22.6477	28.3841	24.3215	22.0422	17.3353	19.5357	21.5577	16.3799	22.8044	12.8198
1110058L19Rik	20.9834	25.6146	25.346	19.9837	26.4621	21.6557	21.0914	23.6987	17.4804	8.20569
1110059E24Rik	13.6481	11.3265	12.1977	11.6171	13.3471	17.9512	19.1996	17.7998	13.0093	47.0743
1110059G10Rik	4.25222	4.4036	3.83474	5.82808	5.72824	4.3878	5.55264	2.83213	3.80507	3.62063
1110059M19Rik	0	0	0	0	0	0	0	0	0	0
1110065P20Rik	14.4702	10.7822	11.9236	10.3116	8.31178	15.838	13.1334	5.93727	2.08139	1.5151
1110067D22Rik	2.3745	1.66745	3.00844	1.24594	1.4042	1.90109	0.662816	0.68326	0.421568	0.125988
1190002A17Rik	0.494201	0.53036	0.642756	2.50359	0.480944	0.109443	0.135143	0.143921	0.71998	0
1190002H23Rik	2.19641	1.92903	0.898756	1.95048	3.50835	8.30862	4.59292	17.1555	3.30815	43.3679
1190002N15Rik	16.643	18.4236	16.62	18.9778	35.5323	6.44102	7.25323	21.5344	6.57938	27.4325
1190003J15Rik	0.0391537	0	0	0.826376	0.0917157	0	0	0	0.0559808	0
1190005F20Rik	11.4193	12.9516	9.32223	10.1946	9.70866	16.4429	18.2527	16.5362	23.1801	17.3866
1190005I06Rik	0.939725	1.23288	0.197877	0.298936	0.44529	0.649114	0.584339	0.0424968	0	0
1190007F08Rik	0.0187177	0.0152659	0	0.036647	0.0145877	0.0294779	0.0320074	0.0192718	0	0
1190007I07Rik	3.67738	6.69465	5.14505	8.60884	4.74537	4.63101	7.55986	5.57626	14.7002	0.481393
1200009I06Rik	1.78293	2.71862	0.562093	0.0687628	0.375546	4.88369	5.50211	1.21887	0.237778	0.300392
1200009O22Rik	0	0	0	0	0	0	0	0	0	0
1200011I18Rik	11.6196	11.1899	9.55527	11.0948	11.7773	11.947	13.5599	15.071	15.3761	39.0078
1200011M11Rik	8.81889	10.2497	7.19583	5.93189	7.5183	11.7489	14.4981	14.8615	13.1508	13.1674
1200014J11Rik	5.39288	4.73435	4.41978	3.65426	3.92359	5.06822	5.38891	5.14964	4.23798	5.21847
1200014M14Rik	6.36272	3.66927	5.27299	5.76088	4.58819	5.09836	4.7931	4.22726	6.20062	2.11227
1200016B10Rik	3.27149	3.32423	3.44551	3.33948	3.65675	4.19045	4.85807	6.5804	5.45959	7.25885
1300001I01Rik	21.5703	19.4324	18.2726	9.03433	9.10655	20.412	16.5175	8.18552	10.621	1.6032
1300002E11Rik	0.394252	0.302411	0.231986	0.424522	0.705879	0.826783	0.657911	0.458337	0.900366	1.33931
1300002K09Rik	3.71365	2.56383	2.40354	0.857313	1.60624	10.4694	5.00424	1.57624	1.31282	0.644011
1300003B13Rik	4.56572	4.1951	4.03015	5.24504	4.90955	4.23661	5.08868	2.24171	3.879	0.93166
1300010F03Rik	8.90919	10.7806	6.35216	6.15847	5.44044	9.1859	9.13528	7.38549	6.76191	2.88278
1300014I06Rik	1.32062	0.883368	2.63168	0.303369	3.98418	0.432569	0.150135	1.32699	0.138353	29.361
1300015D01Rik	0	0	0	0	0	0	0	0	0	0
1300017J02Rik	0	0	0	0.0148401	0	0.0151603	0.0218408	0	0	0
1300018I17Rik	5.11716	5.91957	4.74143	4.3917	5.00035	7.22276	6.65863	1.5389	2.501	2.00906
1300018J18Rik	13.3734	14.3105	13.6999	12.853	12.2375	15.2018	17.0445	9.89262	14.0446	11.1913
1500001M20Rik	7.18152	6.07648	5.23463	5.67464	2.57666	3.87007	4.32471	3.31356	7.60122	0.656207
1500002F19Rik	0.0904386	0.138028	0.608198	0.449416	0.848114	0.274045	0.0511111	0.108018	0.129843	0
1500002O20Rik	12.0484	15.9263	9.41639	6.88464	12.7383	21.8668	27.9818	6.26939	5.81449	9.21165
1500003O03Rik	74.8143	49.8329	55.8431	38.1155	62.8493	75.5643	50.9231	67.4238	52.449	116.845
1500004A13Rik	0.272406	0.216232	0.136304	0.216998	0.0397724	0.198526	0.368378	0.183658	0.292977	0.0203973
1500009C09Rik	0	0	0	0	0	0	0	0	0	0
1500009L16Rik	0	0	0	0	0	0	0	0	0	0
1500010J02Rik	9.96463	8.36771	6.17166	7.82953	7.59834	4.75417	2.96967	3.17328	2.17374	3.3252
1500011B03Rik	16.955	10.7025	11.9853	31.0269	16.0076	27.8219	17.3449	22.8189	19.1996	13.0986
1500011H22Rik	7.27579	5.36439	5.19997	11.3938	7.11485	3.49584	3.25826	5.10938	8.37995	9.16819
1500011K16Rik	27.1427	30.2488	31.1814	30.3355	29.1138	31.8237	26.3493	10.4926	6.65468	3.56466
1500012F01Rik	13.7823	10.9116	10.4651	17.2907	12.6238	53.1262	40.3721	36.2788	55.4966	131.418
1500015A07Rik	0.593582	0.463199	0.330413	0.196807	4.29533	0.682268	0.5089	0.753472	0.899657	1.94844
1500015O10Rik	0	0	0	0	0	0	0	0	0	0.0534901
1500016L03Rik	0	0	0	0	0	0	0	0	0	0
1500017E21Rik	0.279779	0.29412	0	0.00101481	1.21223	0.0397112	0	0	0	0
1500026H17Rik	0.022028	0.0114798	0.0517382	0.0682952	0.0336639	0	0.0602301	0.0247659	0.012838	0
1500031L02Rik	6.29024	7.05229	2.40999	4.10745	7.88108	8.62521	8.46005	2.83352	2.67558	5.41135
1500032L24Rik	208.967	201.964	136.84	142.412	157.016	228.791	195.684	90.6927	98.6156	49.871
1500035H01Rik	10.5453	6.75696	3.68301	6.32814	8.41071	6.77512	4.92785	3.10449	2.48511	6.40327
1500035N22Rik	0	0	0	0	0	0	0	0	0	0
1520401A03Rik	0	0	0	0	0	0	0	0	0	0
1520402A15Rik	0.173547	0.0763377	0.312587	0.264963	0.14262	0.170311	0.0717263	0.860818	0.193689	0.167216
1600002H07Rik	4.91372	4.36958	2.91176	4.04463	3.59795	2.21795	1.92284	0.742542	1.69792	0.536171
1600002K03Rik	16.1779	17.6107	9.50623	6.06729	16.0387	15.8998	18.1172	8.27548	5.09823	14.2213
1600010M07Rik	5.42677	8.47694	0.535581	0.882534	4.56083	4.18625	6.54223	0.102372	0.455993	1.34432
1600012F09Rik	2.28255	2.94656	7.484	5.82696	4.9199	2.50567	2.63258	6.87817	6.37666	2.92789
1600012H06Rik	17.0553	15.578	14.619	12.4183	21.3796	24.0923	25.4362	15.59	10.3235	23.6377
1600012P17Rik	0	0	0	0	0	0	0	0	0	0
1600014C10Rik	8.38012	8.13661	9.01351	11.6699	13.7574	33.4887	101.563	18.2742	63.2277	16.3568
1600014C23Rik	0	0.100725	0.155449	0.0490264	0.0785075	0.0977859	0.0686268	1.28065	0	1.97093
1600014K23Rik	0	0	0	0	0	0	0	0	0	0
1600015I10Rik	0	0	0	0	0	0	0	0	0	0
1600016N20Rik	0.0606713	0.0315875	0	0.0228269	0.106173	0.0314862	0.0319258	0.0241968	0	0.0547176
1600020E01Rik	2.96888	1.21572	1.12703	2.14028	2.24824	2.85349	2.16367	2.01435	2.22494	6.30093
1600021P15Rik	2.26795	0.390713	3.56151	1.7924	0.133255	17.1649	9.2165	19.3517	10.771	8.70573
1600025M17Rik	0	0	0	0	0	0	0	0	0	0
1600027N09Rik	5.13493	3.58341	8.86302	8.26455	4.2883	6.26675	4.68423	8.28742	8.17673	7.17468
1600029D21Rik	0.0131385	0	0	0	0	0.0205779	0	0	0.0438631	0
1600029I14Rik	0	0	0	0	0	0	0	0	0	0
1600029O15Rik	0	0	0.0621862	0.0100507	0.000164042	0	0	0	0.0577773	0.133054
1700001C02Rik	0	0	0	0	0	0	0	0	0	0
1700001C19Rik	0.408228	0.542954	0.0328456	0.035035	0.0687446	0.114069	0.0996548	0	0.0216251	0
1700001F09Rik	0	0	0	0	0	0	0	0	0	0
1700001G11Rik	0.346519	0.161019	0.0565268	0.0817593	0.0629978	0.265693	0.951411	0.53959	0.448305	0
1700001G17Rik	0.0592575	0.0457663	0.0235708	0.0678709	0.0359256	0.181039	0	0	0	0.0703863
1700001J03Rik	0	0	0.342563	0	0	0	0	1.07057	0	0.217866
1700001J11Rik	0	0	0.0397801	0.144236	0.208674	0	0	0.136402	0.140125	0.41654
1700001K19Rik	0	0	0	0	0.0282684	0	0.103954	0	0	0
1700001L05Rik	0.390471	0.231994	0.195803	0.207999	0.374011	0.322755	0.16465	0.292599	0.165953	1.14984
1700001L19Rik	0	0	0	0	0.0224365	0	0	0	0	0
1700001O22Rik	0.152376	0.0392684	0.060752	0.0228369	0.152835	0.293854	0	0.403563	0	0.0788205
1700001P01Rik	0	0	0	0	0.136563	0	0	0	0	0.0772016
1700003E16Rik	0.151239	0	0.158342	0.317719	0.151509	0.092271	0.116576	0.0292724	0	0.0946291
1700003E24Rik	0	0	0	0	0	0	0	0	0	0
1700003F12Rik	0.0356278	0.440589	0.26318	0.164949	0.0224733	0	0.504802	0	0	0
1700003F17Rik	0	0	0	0	0	0	0	0	0	0
1700003G18Rik	0	0	0	0	0.0293898	0	0	0	0	0
1700003H04Rik	0	0	0	0	0	0	0	0	0	0
1700003M02Rik	0	0	0	0	0	0	0	0	0	0
1700006A11Rik	0	0	0	0	0	0	0	0	0	0
1700006E09Rik	0	0	0	0	0	0	0	0	0	0
1700006J14Rik	0.107934	0.0814578	0	0	0	0	0	0	0	0.0412655
1700007B14Rik	0	0	0	0	0	0	0	0	0	0
1700007E05Rik	0	0	0	0.00679306	0	0	0	0.00817901	0.00882515	0
1700007E06Rik	0	0	0	0	0	0	0	0	0	0
1700007G11Rik	0.0284681	0.0904352	0	0	0	0	0.0318361	0	0	0
1700007I08Rik	0.0150152	0.0466986	0.0117986	0.0225512	0.0361986	0.0228148	0	0.0212122	0	0.0339969
1700007K09Rik	0	0	0	0	0	0	0	0	0.0542902	0
1700007K13Rik	0.153002	0.192942	0.0984998	0.0700567	0.0185866	0.188869	0.400835	0.0375533	0	0
1700008A04Rik	0	0	0	0	0	0	0	0	0	0
1700008B15Rik	0	0	0.459077	0.00375337	0.63919	0	0	0	0	0.271902
1700008F21Rik	0	0	0.125926	0.388162	0	0	0	0	0	0
1700008I05Rik	0	0	0	0	0	0.042045	0.0293069	0	0	0
1700008J07Rik	0.417953	0.62213	0.420311	0.34527	0.679713	0.534038	1.01182	0.98697	0.39184	0.336314
1700008K24Rik	0	0	0	0	0	0	0	0	0	0
1700008O03Rik	0.161531	0.330941	0.0861601	0.348236	0.114648	0.0816328	0.200326	0.0400006	0	0.127629
1700008P02Rik	0	0	0	0	0	0	0	0	0	0
1700008P20Rik	0	0	0.0441883	0.0206441	0	0	0.175726	0	0	0
1700009J07Rik	0	0	0	0	0	0	0	0	0	0
1700009N14Rik	0	0	0	0	0	0	0	0	0	0
1700009P17Rik	0.496394	1.5606	0.0376282	0.230084	0.319182	0.661688	1.19276	0.0763386	0.119759	0.187855
1700010B08Rik	0	0	0	0	0	0	0	0	0	0
1700010D01Rik	0	0	0	0	0	0	0	0	0	0
1700010I14Rik	1.16208	1.08221	0.578364	0.47798	1.60549	1.47618	1.04378	0.630824	0.318233	0.967234
1700010L04Rik	0	0	0	0	0.0150462	0	0	0	0	0
1700010M22Rik	0	0	0	0	0	0	0	0	0	0
1700011A15Rik	0	0	0	0	0	0	0	0	0	0
1700011E24Rik	0.0304673	0	0.0239919	0	0	0	0	0	0	0
1700011F03Rik	0	0	0	0	0	0	0	0	0	0
1700011F14Rik	0	0	0	0	0	0	0	0	0	0
1700011H14Rik	0	0	0	0	0	0	0	0	0	0
1700011H22Rik	0	0	0	0	0	0	0	0	0	0
1700011I03Rik	0	0	0	0	0	0	0	0	0	0
1700011L22Rik	0	0	0	0	0.0146152	0	0	0	0	0
1700011M02Rik	0	0	0	0	0	0.129848	0.0843243	0	0	0
1700012A03Rik	0	0	0	0	0	0	0	0	0	0
1700012A16Rik	0.145235	0.123196	0.432828	0.00856123	0.0129612	0.0696892	0.0377507	0.154633	0	0
1700012B07Rik	0	0	0	0	0	0	0	0	0	0
1700012B09Rik	0	0	0.471446	0.0264054	0.0622991	0.327191	0.239806	3.49937	0.0882222	0.216508
1700012B15Rik	6.13252	4.95885	2.8442	2.2853	4.5542	8.67972	6.3839	0.792307	0.153097	1.73394
1700012D01Rik	0.389746	0.341553	0.245524	0.413102	0.627782	0.802775	0.555649	0.737323	1.06498	4.00099
1700012D14Rik	0.0497918	0.0758258	0.242293	0.514085	0.154229	0.0761917	0	0.334689	0.333344	0
1700012L04Rik	0	0	0.0246738	0.0116916	0.0860975	0	0	0	0.041769	0
1700012P22Rik	0	0	0	0	0	0	0	0	0	0
1700013B16Rik	0	0	0.00186555	0	0	0	0	0	0	0.00771067
1700013D24Rik	0	0	0	0	0.039464	0	0	0	0	0
1700013F07Rik	0	0	0	0	0	0	0	0	0	0
1700013G24Rik	0	0	0	0	0	0	0	0	0	0
1700013H16Rik	0	0	0	0	0	0	0	0	0	0
1700013N18Rik	0	0	0	0.0263852	0	0	0	0.0167234	0	0.0237701
1700014N06Rik	0	0	0	0	0	0	0	0	0	0
1700015E13Rik	0	0.0579614	0	0.0545549	0	0	0	0	0	0.0577438
1700015F17Rik	0	0	0	0	0	0.0693927	0	0	0.201429	0
1700016C15Rik	0.0372927	0	0	0	0.022259	0	0	0	0	0.0540933
1700016D06Rik	0	0	0	0.0145626	0	0	0	0	0	0
1700016G14Rik	0.029962	0	0	0	0	0	0	0	0	0
1700016H13Rik	0.0331807	0	0	0	0	0	0	0	0.040595	0
1700016K19Rik	0	0	0	0	0	0	0	0	0	0
1700016M24Rik	0	0	0	0	0	0	0	0	0	0
1700016P04Rik	0	0	0	0	0	0	0	0	0	0
1700017B05Rik	19.7837	20.6478	20.1963	10.8881	10.6602	19.3487	14.3722	9.97454	6.97717	7.31111
1700017D01Rik	0	0	0	0	0	0	0	0	0.0208863	0
1700017J07Rik	0	0	0	0	0	0	0	0	0	0
1700017N19Rik	0	0	0	0	0	0	0	0	0	0
1700018A04Rik	0	0	0	0	0	0	0	0	0	0
1700018A14Rik	0.0372668	0	0	0.0566002	0.0693512	0	0	0	0	0
1700018B08Rik	0	0	0	0	0	0	0	0	0	0
1700018B24Rik	0	0	0	0	0	0	0	0	0	0
1700018C11Rik	0	0	0	0	0	0	0	0	0	0
1700018F24Rik	0	0	0	0.0162059	0	0.0326411	0	0	0	0
1700018L02Rik	1.34641	1.03696	1.37333	1.18496	1.75979	1.13232	0.73428	0.232753	0	0
1700018L24Rik	0	0	0	0	0	0	0	0	0.0376396	0
1700019A02Rik	0	0	0	0	0	0	0	0	0	0
1700019B03Rik	0	0	0	0	0	0	0	0	0	0
1700019D03Rik	0	0	0	0.0235423	0.0732842	0	0.0344301	0.177157	0	0.0531891
1700019E19Rik	8.32316	9.14514	4.69171	6.78003	4.9233	10.7757	8.43144	8.76363	6.02401	6.43534
1700019G17Rik	0.114967	0.216413	0.118768	0.903232	0.281502	0.119506	0.316577	0.137044	0.580785	0.219035
1700019G24Rik	0	0	0	0	0	0	0	0	0	0
1700019L03Rik	0.0588762	0.0376372	0.0188628	0.0792894	0.0616156	0.0927025	0.0759613	0.053621	0	0.020524
1700019M22Rik	0	0	0	0	0	0	0	0	0	0
1700019N12Rik	0.0295582	0.046534	0.0242029	0.0684634	0.0176013	0.0466386	0.0309709	0	0.0399403	0.0992802
1700019N19Rik	0	0	0	0	0	0	0	0	0	0
1700019O17Rik	0	0	0	0	0	0	0	0	0	0
1700019P21Rik	0	0	0	0	0	0	0	0	0	0
1700020A23Rik	0.117263	0	0.04752	0	0	0	0	0	0	0.0713121
1700020C07Rik	0.0646644	0.256258	0	0.0239681	0.0192912	0.244104	0.0708243	0.0408183	0	0
1700020C11Rik	2.18184	0.97965	0.963495	3.79193	0.853288	0.922632	0.660036	0.118424	0.641004	0
1700020D05Rik	0.157843	0.317792	0.0910112	0.241718	0.365959	0.069608	0.14582	0.157518	0.159299	0.159921
1700020I14Rik	19.291	26.7923	20.3653	30.9643	20.6704	14.2357	21.5488	17.8434	26.0139	24.6463
1700020L24Rik	0.2393	0.573507	0.280161	0.46736	0.581465	0.323373	0.623523	0.083432	0	0
1700020N01Rik	0	0	0.189838	0.0416905	0	0.0419724	0	1.06991	0.258461	0
1700020N15Rik	0	0	0	0	0	0	0	0	0	0
1700020N18Rik	0.337742	0	0.0758836	0.0726689	0.290552	0	0	0	0	0
1700020O03Rik	10.3338	10.5711	7.5406	7.82915	8.94703	11.538	12.4935	5.71185	9.85227	16.5901
1700021A07Rik	0	0	0	0	0	0	0	0	0	0
1700021C14Rik	0.424241	2.14886	2.21133	0.552746	2.3882	0.989129	1.62004	3.63894	3.19487	0.752855
1700021F05Rik	12.3198	10.7551	14.0085	8.90229	11.4848	12.0915	11.6472	11.8978	8.29026	4.57265
1700021F07Rik	0	0	0	0	0	0	0	0	0	0
1700021K14Rik	0.0420079	0	0.0164252	0.0312647	0.0860875	0.064464	0	0	0	0.117065
1700021N21Rik	0	0	0	0	0	0	0	0	0	0
1700021P04Rik	0	0	0	0	0	0	0	0	0	0
1700022A21Rik	0	0	0	0	0	0	0	0	0	0
1700022C21Rik	1.12697	1.37328	1.74164	2.10352	1.68841	1.62156	2.1663	2.28884	2.94798	1.30417
1700022I11Rik	0.00576971	0	0	0	0	0	0	0	0.00660207	0
1700022N22Rik	0.149993	0.0943416	0.498288	0.521669	0.416995	0.280122	0.298499	0.718926	1.08738	0.918107
1700022P22Rik	0	0	0	0	0	0	0	0	0.29624	0
1700023A16Rik	0	0	0	0	0	0	0	0	0	0
1700023D19Rik	0	0	0	0	0	0	0	0	0	0
1700023E05Rik	0	0	0	0	0.00817247	0.0210453	0	0	0	0.0949073
1700023F02Rik	0	0	0	0	0	0	0	0	0	0
1700023F06Rik	0	0.0311426	0	0.0602192	0	0	0	0	0	0
1700023I07Rik	0	0	0	0	0	0	0	0	0	0
1700023L04Rik	0	0.124278	0	0.0925113	0	0	0.0446404	0.19038	0	0
1700024G13Rik	0	0	0	0	0	0	0	0	0	0
1700024P04Rik	0	0	0	0	0	0	0	0	0	0
1700024P16Rik	0.0334836	0	0.010744	0	0	0.0424514	0	0	0	0
1700025B11Rik	0	0	0	0	0	0	0	0.0599764	0	0
1700025C18Rik	0	0	0	0	0	0	0	0	0	0
1700025E21Rik	0.0312745	0.0972702	0	0.0718966	0.180755	0.148281	0.131397	0	0.075761	0.239147
1700025F22Rik	0	0	0	0	0	0	0	0	0	0
1700025G04Rik	7.03938	6.45355	6.93957	7.9048	5.79411	2.11839	1.13144	2.52555	1.24714	2.71842
1700025H01Rik	0	0	0	0	0	0	0	0	0	0
1700025K23Rik	1.76842	1.44009	0.670575	1.81359	1.25874	1.34854	1.12484	1.02139	1.12221	0.114338
1700026D08Rik	0.0183423	0	0.0143278	0.0413793	0	0	0	0	0.124561	0.0806399
1700026D11Rik	0	0	0	0	0	0	0	0	0	0
1700026J04Rik	0	0	0	0	0	0	0	0	0	0.0136033
1700026J12Rik	0	0	0	0	0	0	0	0	0	0.0611635
1700026L06Rik	1.98138	2.09418	12.7559	14.9814	4.53204	1.13283	1.72973	3.95121	1.1499	0.144329
1700027A15Rik	0	0	0	0	0	0	0	0	0	0
1700027D21Rik	0	0	0	0.121095	0	0	0	0	0.109347	0
1700027L20Rik	0.0126312	0.019633	0	0.00951558	0	0	0.0137255	0	0	0
1700028B04Rik	0	0	0.182374	0.172066	0.0270666	0	0	0	0	0
1700028I16Rik	0.515494	0.394273	0.209333	0.524264	0.233363	0.514635	0.170492	1.94856	0.192784	1.67743
1700028J19Rik	0.718545	0.464577	0.458837	0.444029	0.898744	0.353613	0.527046	0.62761	0.184891	1.13851
1700028K03Rik	0.0256779	0.0656935	0.020248	0.0672759	0.0353243	0.053797	0.0805206	0	0.0909817	0.0101654
1700028P14Rik	0	0	0	0	0	0	0	0	0	0
1700029E06Rik	0	0	0.03112	0	0	0	0	0	0	0
1700029F09Rik	13.7761	11.941	7.17617	10.9416	8.63324	6.99811	6.57074	6.44099	6.36798	8.98284
1700029F12Rik	0	0	0	0	0	0	0	0	0	0
1700029G01Rik	0.0609325	0.0982212	0.0166228	0.0551895	0.126869	0.121678	0.131931	0.0471155	0.0137285	0
1700029H14Rik	0	0	0	0	0	0	0	0	0	0
1700029I01Rik	1.05124	1.72042	3.22993	1.41184	0.945992	1.63584	3.4754	3.17918	1.34496	0.289438
1700029I15Rik	0.218428	0	0.0973967	0.269557	0	0	0	0	0.513405	0
1700029J07Rik	0	0.013629	0	0.00684065	0.00509731	0	0.0101171	0.0241504	0.0255418	0.0668498
1700029J11Rik	0	0.0652429	0	0	0.188806	0	0.0463767	0.0995227	0.117312	0
1700029M03Rik	0	0	0	0	0	0	0	0	0	0
1700029M20Rik	0	0	0	0	0	0	0	0	0	0
1700029P11Rik	0	0	0	0.0195529	0	0	0	0	0.0343927	0
1700030C10Rik	0.109955	0.172876	0.0435418	0.0526223	0.0327912	0.0211193	0.0769587	0.0157034	0.0361232	0.023301
1700030C12Rik	0	0	0	0.022927	0	0	0	0	0	0
1700030F18Rik	0	0	0	0	0	0	0	0	0	0
1700030J22Rik	0.276661	0.407122	0.204329	0.262001	0.330794	0.711778	0.688146	0.233336	0.198486	0.887287
1700030K09Rik	1.99739	2.25383	2.25826	2.37615	2.1854	2.0352	1.98427	2.18278	1.71758	1.39834
1700031F05Rik	0	0	0	0	0	0	0	0	0	0
1700031L13Rik	0	0	0	0	0	0	0	0	0	0
1700031M16Rik	0	0	0	0	0	0	0	0	0	0
1700034E13Rik	0	0	0	0	0	0	0	0	0	0
1700034F02Rik	0.0715113	0.0552374	0.0488578	0.0385974	0.056726	0.0573559	0.0818901	0.0303235	0.0102906	0.0412947
1700034H14Rik	7.83841	5.38332	8.83888	8.61448	6.86193	5.88296	3.9681	9.8079	11.2743	5.66384
1700034H15Rik	0.0703253	0.0290064	0.0437186	0.028262	0.0257546	0.194816	0.0980723	0.163419	0.200417	0.035169
1700034I23Rik	0	0	0	0	0.00647447	0	0	0.0105139	0	0.0322517
1700034J04Rik	0	0	0	0	0	0	0	0	0	0
1700034J05Rik	0	0	0	0	0	0	0	0	0	0
1700034O15Rik	0	0	0	0	0	0	0	0	0	0
1700036A12Rik	0	0	0	0	0	0	0	0	0	0
1700037C18Rik	1.81446	1.86397	1.04359	0.785822	0.981154	2.0593	2.21574	0.731348	0.49528	0.115128
1700037H04Rik	36.0895	44.5704	27.5227	26.9736	31.9932	28.7973	25.9963	6.38292	11.1894	5.22831
1700039E15Rik	0	0	0	0	0	0	0	0	0	0
1700039M10Rik	0	0	0	0	0	0	0	0	0	0
1700040D17Rik	0.0536264	0.0837037	0.0424118	0.0206282	0.0322052	0	0.030346	0	0.0300715	0
1700040F15Rik	0	0	0	0	0	0	0	0	0	0
1700040F17Rik	0	0	0	0	0	0	0	0	0	0
1700040I03Rik	8.6968	6.06882	3.69913	6.34678	5.20984	3.35983	3.23536	1.96343	2.26704	5.71567
1700040L02Rik	0	0.0308266	0.0161141	0	0.0118362	0	0.0216997	0	0	0
1700041C23Rik	0	0	0	0	0	0	0	0	0	0
1700042B14Rik	0	0	0.108687	0	0	0	0	0	0	0
1700042G07Rik	0	0	0	0	0	0	0.082552	0	0	0
1700042G15Rik	0	0	0	0	0	0	0	0	0	0
1700042O10Rik	0	0	0	0	0	0	0.0276652	0	0	0
1700044K03Rik	0	0	0	0	0	0	0	0	0	0
1700045I11Rik	0	0	0.0503781	0	0	0	0	0	0.112773	0
1700045I19Rik	0.063801	0	0	0	0.0395194	0	0.0447768	0	0	0
1700047I17Rik1	0	0.00995975	4.0612	3.44846	4.39532	0.0607778	0.0877672	5.46389	4.68615	3.95063
1700047I17Rik2	0.00639502	0	4.12764	3.43035	4.45198	0.0101296	0.197476	5.60119	4.69912	3.9808
1700047M11Rik	0	0	0	0	0	0	0	0	0	0
1700048F04Rik	0	0	0	0	0	0	0	0	0	0
1700048O20Rik	0.0438386	0.0681888	0.0112562	0.0332818	0.0581289	0.0227856	0	0	0	0
1700049E17Rik1	0	0	0	0	0	0	0	0	0	0
1700049E17Rik2	0	0	0	0	0	0	0	0	0	0
1700049G17Rik	0.706198	0.80231	0.703738	0.530651	1.21866	0.636898	0.614839	0.711013	0.448312	1.23444
1700049L16Rik	0	0	0.00269809	0.000457745	8e-05	0	0	0.000202469	0.00309595	0
1700052I22Rik	0	0	0	0	0	0	0	0	0	0
1700052K11Rik	1.63838	1.12769	0.457168	1.00072	1.42813	2.15854	1.74592	0.933026	1.11586	1.45668
1700052N19Rik	13.2209	11.4819	8.39859	12.5563	10.5207	7.47327	7.82334	4.93981	6.64549	8.5803
1700054K19Rik	0	0	0	0	0	0	0	0	0	0
1700054N08Rik	5.93684	7.69056	2.57457	4.60852	5.30422	0.785827	1.03881	0.297185	0.226166	0.223773
1700054O13Rik	0	0	0	0	0	0	0	0	0	0
1700054O19Rik	0	0	0.0761782	0.0243406	0.0926854	0	0	0.0315698	0.142868	0.0449035
1700055D18Rik	0.0998122	0.153149	0.106057	0.310134	0.169636	0.233564	0.510589	0.655968	0.743931	0.458168
1700055N04Rik	0.0140318	0.0444556	0.591274	0.166337	0.397381	0.0434538	0.123466	0.0272598	0.0775177	0.0130913
1700056E22Rik	0.294972	0.148857	0.0798385	0.283864	0.251575	1.12739	1.08747	0.0461584	0.064421	0.237126
1700057G04Rik	0	0	0	0	0	0	0	0	0	0
1700057K13Rik	0	0	0	0	0	0	0	0	0	0
1700058C13Rik	0	0	0	0	0	0	0	0	0	0
1700058G18Rik	0	0	0	0	0	0	0	0	0	0
1700060J05Rik	0.122965	0.151136	0.0616924	0.0591268	0.121131	0.0386888	0.0542113	0.14788	0.0545587	0.0697029
1700060O08Rik	0	0	0	0	0	0	0	0	0	0
1700061E17Rik	0	0	0	0	0	0	0	0	0	0
1700061F12Rik	0	0	0	0	0	0	0	0	0	0
1700061G19Rik	0.0884909	0.0978012	0.0415231	0.145882	0.191427	0.151492	0.173927	0.120396	0.0475567	0
1700061I17Rik	0	0	0	0	0	0	0	0	0	0
1700061J05Rik	0	0	0	0	0	0	0	0	0	0
1700063D05Rik	0	0	0	0	0	0	0	0	0	0
1700063H04Rik	0	0	0	0	0	0	0	0	0	0.0463742
1700063K16Rik	0	0.174023	2.86631	15.9256	3.70052	0.549734	0	2.59784	1.82515	0.00327385
1700064M15Rik	0.0429682	0	0	0	0	0	0	0.0574675	0	0
1700065D16Rik	0.0162114	0.0124194	0.0190872	0.0122276	0.00966273	0.0250246	0.0176467	0.0559812	0.0208577	0.203843
1700065I16Rik	0	0	0	0	0	0	0	0	0	0
1700065I17Rik	0	0	0	0	0	0	0	0	0	0
1700066B19Rik	0.0605435	0.0545614	0.00677088	0.0778313	0.0150243	0.094107	0.104515	0.0293793	0.0791721	0.0291991
1700066C05Rik	0	0	0	0.0681941	0	0	0	0	0.201748	0
1700066J24Rik	2.33746	5.30302	6.28961	3.64064	3.99166	3.35898	4.85966	4.84869	1.77472	1.55784
1700066M21Rik	4.75043	3.58149	3.76725	6.05102	4.53816	2.83177	2.71693	1.02956	1.96347	1.80217
1700066O22Rik	0	0	0	0	0	0	0	0	0	0
1700067K01Rik	0.0655546	0.170893	0.069707	0.0165008	0.0656558	0.0660207	0.0468691	0.0274184	0	0.0426969
1700067P10Rik	0	0	0	0	0	0	0	0	0	0
1700069L16Rik	0	0	0	0	0	0	0	0	0	0
1700071K01Rik	0	0	0.0735709	0.0175165	0	0	0	0	0	0
1700072E05Rik	0	0	0	0	0	0	0	0	0	0
1700073E17Rik	0	0	0.00810879	0	0	0	0	0	1.98e-07	0
1700074P13Rik	0	0	0	0	0	0	0	0	0	0
1700080E11Rik	0	0	0	0	0	0	0	0	0	0
1700080O16Rik	0	0	0	0	0	0	0	0	0.0514782	0
1700081L11Rik	14.0485	15.3527	11.0249	11.1739	11.6164	12.5136	12.9578	12.7338	13.6539	18.4055
1700083H02Rik	0	0	0	0	0	0	0	0	0	0
1700084C01Rik	0	0	0	0	0	0	0	0	0	0
1700084E18Rik	0.162625	0.124812	0.134023	0.0642727	0.150487	0.496614	0	0.107477	0	0
1700084J12Rik	0.25941	0.292281	1.09322	1.37957	0.550134	0.117128	0.287304	0.764776	1.10614	0.101594
1700084M14Rik	0	0	0	0	0	0	0	0	0	0
1700085A12Rik	0	0	0	0	0	0	0	0	0	0
1700085B03Rik	0	0	0	0	0	0	0	0	0	0
1700086L19Rik	0.162984	0.0510102	0	0	0	0.0507115	0.219832	0	0	0
1700086O06Rik	0.999371	0.870291	0.628973	0.228634	0.471866	0.476213	0.17291	0.0700855	0.209815	0.0842211
1700086P04Rik	0.0772984	0.159657	0.184954	0.319553	0.555856	0.280324	0.0852941	0.725936	0.164993	0.288954
1700088E04Rik	0.764678	0.287414	0.197195	0.177524	0.18549	0.888585	0.446836	0.498828	0.410081	0.710566
1700090G07Rik	0	0	0	0	0	0	0	0	0	0
1700091H14Rik	0	0	0	0	0	0	0	0	0	0
1700092M07Rik	0	0	0.153256	0.0720765	0.0573701	0.291623	0	0	0.129689	0
1700093J21Rik	0	0	0	0	0	0	0	0.0469923	0	0.0702509
1700093K21Rik	0.0249124	0	0	0	0	0	0	0	0	0
1700094C09Rik	0	0	0	0	0	0	0	0	0	0
1700094D03Rik	0.444301	0.42202	1.03289	0.389835	0.447285	0.495895	0.458513	1.29851	0.843942	1.54592
1700095A13Rik	0	0	0	0	0	0	0	0	0	0
1700095J03Rik	0	0	0	0	0	0	0	0	0	0
1700096J18Rik	0	0.10837	0	0	0.0844421	0	0.154374	0	0.275438	0
1700096K18Rik	0.607472	0.63906	0.707612	0.959326	1.97282	1.73232	2.00782	0.77605	0.156799	1.18605
1700097N02Rik	0.0314752	0	0	0.135322	0.0378824	0	0	0	0.104532	0
1700099I09Rik	0.398612	0.826632	0.0409578	0.351897	0.539857	2.47723	1.76209	0.0462135	0.257278	0.0650465
1700101E01Rik	0	0.0737322	0.0738538	0.0176285	0.0828501	0.0692386	0.123174	0.0282821	0	0
1700101G07Rik	0	0	0	0	0	0	0	0.0247408	0	0
1700101O22Rik	0	0	0	0	0	0	0	0	0	0
1700102H20Rik	0.77865	0.50259	0	0	0.0702147	0.173535	0.116922	0	0.142872	0
1700102P08Rik	0.0649682	0.0335994	0.179889	0.104082	0.359178	0.169095	0.0727596	0.435367	0.147811	0.221938
1700104A03Rik	0	0	0	0	0	0	0	0	0	0
1700106J16Rik	0	0	0	0	0	0	0	0	0	0
1700106N22Rik	2.59228	4.45922	5.59362	3.70361	3.80175	1.60501	2.51362	3.22088	1.59902	1.32492
1700108F19Rik	0	0	0	0	0	0	0.0335383	0	0	0
1700108J01Rik	0	0	0	0	0	0	0	0	0	0
1700108M19Rik	0	0	0	0	0	0	0	0	0	0
1700109F18Rik	0	0	0	0	0	0	0	0	0	0
1700109G14Rik	0	0	0	0.0269863	0	0	0	0	0	0
1700109H08Rik	0.119723	0	0	0	0.122202	0	0.0931308	0.0331434	0	0.137753
1700110I01Rik	0	0	0.0233006	0.0113558	0.00855194	0	0	0.0139343	0	0
1700110M21Rik	0	0	0	0	0	0	0	0	0	0
1700111E14Rik	0	0	0	0	0	0	0	0	0	0
1700111N16Rik	0	0	0	0	0	0	0	0	0	0
1700112E06Rik	7.35597	8.83534	8.82012	16.0071	13.1758	19.1638	23.3804	35.5483	59.7714	27.3439
1700112M01Rik	0	0	0	0	0	0	0	0	0	0
1700113H08Rik	0	0	0	0	0	0	0	0	0	0
1700113I22Rik	4.10653	3.1064	3.1406	5.59638	3.08077	3.21785	1.99693	1.61543	1.98414	0.381655
1700113O17Rik	0	0	0	0	0	0	0	0	0	0
1700120B22Rik	1.92136	1.50506	2.57593	2.4932	2.80748	2.19497	1.61862	0.450712	0	0
1700120K04Rik	0.501211	0.254807	0.586677	0.465134	0.993759	0.940176	0.228262	0.0737478	0.552808	0.806701
1700122E12Rik	0.193087	0.199986	0.158094	0.097979	0.0779137	0.298538	0.137239	0.0717606	0	0.324629
1700122H20Rik	0.714388	1.70109	996.975	300.771	1041.75	0.826542	0.892242	13.5334	4.41967	120.707
1700122O11Rik	0	0	0	0	0	0	0	0	0	0
1700123I01Rik	0.0302434	0	0	0	0.026381	2.53744	1.84638	0.180338	0.037326	2.97659
1700123K08Rik	0	0	0	0	0	0	0	0	0	0
1700123L14Rik	0	0	2.89e-06	0.0287941	0	0	0	0	0	0
1700123O20Rik	12.907	13.4948	12.2732	10.8796	12.9435	17.255	21.085	26.1058	25.8727	30.4093
1700123O21Rik	0	0	0	0	0	0	0	0	0	0
1700124L16Rik	0	0	0	0	0	0	0.122301	0	0	0.197005
1700125D06Rik	0	0	0	0	0	0	0	0	0	0
1700125H03Rik	0	0	0	0	0	0	0	0	0	0
1700125H20Rik	0	0	0.0205013	0	0	0	0	0.0273085	0	0
1700128F08Rik	0	0	0.0187965	0.0003473	0	0	0	0	0.00011511	0
1700129C05Rik	0	0	0	0	0	0	0	0	0	0
1810006K21Rik	141.179	148.956	85.5997	73.269	105.231	179.114	204.942	221.793	142.294	298.443
1810007D17Rik	0	0	0	0	0	0	0	0	0	0
1810007M14Rik	5.67446	4.12602	5.6417	5.12034	5.46816	5.42103	5.37504	6.36787	5.59037	11.9955
1810008A18Rik	13.892	13.2849	11.3858	9.53749	11.0507	15.3981	15.8381	5.74374	4.38351	4.65239
1810008B01Rik	0	0	0	0	0	0	0	0	0	0
1810009A15Rik	41.528	39.426	38.3178	27.2304	28.3778	35.4055	41.0552	34.8681	29.6247	15.8775
1810009J06Rik	0	0	0	0	0	0	0	0	0	0
1810010H24Rik	0.264652	0.480971	0.17244	0.117734	0.158797	0.241302	0.314195	0.130512	0.0302049	0.0384757
1810011H11Rik	19.4382	20.9131	3.77009	10.3758	33.2563	7.20748	6.54084	0.576518	0.24617	5.18925
1810011O10Rik	0	0	0.0614633	0.0888738	2.50716	0	0	0.0604068	0.0226663	0.437174
1810012P15Rik	1.76286	1.47521	0.626098	0.369796	0.868728	0.676718	0.817262	0.468834	0.327435	0.21235
1810013D10Rik	23.7907	23.3726	13.6483	19.797	22.1349	26.2877	29.5596	14.6993	17.3408	15.6198
1810013L24Rik	14.2678	15.8449	10.5576	8.89538	12.0198	21.8375	23.7088	20.301	19.6879	28.836
1810014B01Rik	1.32245	1.69147	0.891718	1.0604	1.34052	1.2775	1.84335	1.01386	0.499863	0.180421
1810014F10Rik	8.68	8.67235	11.4951	22.1714	6.35749	7.40519	5.89053	10.6864	9.58954	0.652911
1810018F18Rik	0	0	0	0	0	0	0	0	0	0
1810019D21Rik	0.0425904	0.0329242	0.0511868	0.0162673	0	0	0.0456619	0.136149	0	0.0410267
1810019J16Rik	0	0.0381806	0	0.0183829	0	0	0	0	0	0
1810020D17Rik	3.60593	4.56423	1.65645	3.67462	4.45768	1.68396	3.56059	0.798088	2.88969	1.00984
1810020O05Rik	0	0	0	0	0	0	0	0	0	0.320378
1810022C23Rik	0.123442	0.0551151	0.630627	0.122794	0	0.0556243	0	0.524899	0.141564	0
1810022K09Rik	4.81678	4.45598	14.8458	6.361	10.8579	4.58216	5.09189	25.5921	10.537	7.91397
1810024B03Rik	0.346372	0.0951479	0.0323106	0.140653	0.154789	0.416961	0.0452405	0	0	0.193972
1810026B05Rik	5.92347	4.82334	5.22501	6.30753	9.57948	6.75588	6.12076	4.15998	2.27394	15.6407
1810026J23Rik	14.5888	14.466	10.7539	11.0929	11.1331	17.4645	18.2131	17.2777	19.2456	20.1135
1810027O10Rik	126.413	137.583	177.313	226.492	220.502	137.571	142.916	181.278	145.49	72.606
1810029B16Rik	3.37573	4.257	5.22438	2.89701	3.84898	10.1949	31.5443	148.645	34.2325	136.281
1810030J14Rik	0	0	0	0	0	0	0	0	0	0
1810030N24Rik	6.29036	8.53388	4.38074	6.27213	8.33806	6.52592	11.8467	7.82714	8.50973	5.19408
1810030O07Rik	14.7051	16.4941	5.84677	10.8134	14.2192	16.1953	18.3784	3.24562	13.9755	11.9064
1810031K17Rik	34.0004	30.9008	21.8757	20.9466	25.7312	39.952	37.0589	21.4872	19.4782	26.1796
1810032O08Rik	3.36835	2.09353	1.68139	2.51255	2.10264	4.50615	2.52436	0.920686	2.44568	1.93695
1810033B17Rik	0.408262	0.191563	0.128552	0.0936961	0.224512	0.642442	0.466083	0.301335	0.383474	7.87174
1810034E14Rik	0.95399	1.6271	1.65775	1.42376	0.00637078	0.641431	1.22967	1.28815	0.9726	0
1810035L17Rik	102.119	120.664	79.828	63.4358	71.3149	194.964	194.389	181.84	168.169	48.095
1810037I17Rik	24.7496	25.479	39.3964	60.2576	29.9036	36.5257	35.3425	55.275	67.3022	13.305
1810041L15Rik	0	0	0	0	0	0	0	0	0	0
1810043G02Rik	7.58258	7.94473	5.73144	9.06675	5.62558	10.7947	13.2569	3.88766	10.1885	5.19614
1810043H04Rik	27.3697	27.5907	25.9261	21.3989	23.3903	32.7749	33.2996	7.96361	5.34822	2.91344
1810044D09Rik	0.860866	0.647082	0.183521	1.75662	4.28179	1.42234	1.14765	0.171762	0.838587	1.74038
1810046J19Rik	49.2756	53.204	50.7412	51.8712	43.0156	63.7329	73.5657	83.6051	91.3949	49.6808
1810046K07Rik	0	0	0	0	0	0	0	0	0	0
1810048J11Rik	2.51705	2.67037	1.39997	1.8387	2.09035	2.44799	2.70314	1.6993	1.30417	1.41096
1810049H13Rik	3.2974	4.03466	6.57989	6.25387	4.81288	3.94723	3.6774	2.81044	1.22364	1.08551
1810055G02Rik	5.54359	5.30058	4.86728	2.00026	3.82986	4.76619	5.09029	5.85579	1.87929	4.84305
1810058I24Rik	69.8568	77.8852	61.0119	79.1683	56.3885	69.6273	88.5296	74.2432	40.2689	45.1012
1810059H22Rik	0	0.0234402	0	0.0114957	0	0.0236197	0.407084	0	0	0.0229049
1810062G17Rik	0.112053	0.174727	0.157489	0	0.0165691	0.173983	0.431117	0.12961	0.0379385	0
1810062O18Rik	0.271657	0.30712	0.278162	0.569585	0.269189	0.338231	0.430293	0.262225	0.79741	1.26038
1810063B05Rik	16.7767	17.9503	18.0063	16.6018	16.1587	16.4705	19.1043	10.2052	14.0188	4.89463
1810063B07Rik	3.74795	3.7891	3.56238	4.32947	3.8412	4.74592	5.06589	1.08555	1.65475	1.12969
1810064F22Rik	0.0121112	0	0	0	0	0	0	0	0	0
1810065E05Rik	0	0	0	0	0	0	0	0	0	0
1810074P20Rik	9.13895	8.10347	10.314	8.37876	8.05659	8.1638	7.79974	10.1297	9.31459	5.96872
2010000I03Rik	0.128478	0.0916752	0.164193	0.123049	0.190723	0.104119	0.181411	0.137378	0.151888	0.0583854
2010001E11Rik	0.0412467	0	0.179853	0.0836888	0.145791	0	0	0.0569652	0.0232547	0.060087
2010001M06Rik	0.0542479	0.0865829	0.0452199	0.042461	0.195412	0	0.0620776	0	0	0.0987896
2010001M09Rik	0	0.0433044	0	0	0.0161211	0	0	0	0	0
2010002M12Rik	0.126535	0.109494	0.00864343	0.011364	0.169344	1.66496	0.475347	0.00847008	0.00962892	0.0264351
2010002N04Rik	17.8681	18.074	11.7273	11.0522	19.1972	24.2316	17.0072	19.0516	19.5979	129.749
2010003K11Rik	0	0	0	0.0156114	0	0	0	0	0	0
2010005H15Rik	0	0	0	0.0202557	11.922	0	0.135377	3.23351	1.33082	43.9871
2010007H12Rik	18.2054	19.2406	18.8765	25.9769	23.7884	15.57	19.12	1.92853	0.538845	1.74379
2010011I20Rik	3.36829	5.35068	3.32576	3.96064	5.07158	3.85857	4.07027	2.68046	3.3033	4.20212
2010012O05Rik	7.10325	6.33579	4.68924	3.62043	5.56016	7.55807	7.80082	6.5708	4.90429	5.36526
2010015L04Rik	0.0130476	0.0167858	0	0.00687925	0.0622581	0	0.0605153	0	0	0
2010016I18Rik	0.131276	0	0.177453	0.0617486	0.0620376	0.25294	0.0344524	0.706988	0.150268	0
2010106E10Rik	0	0	0	0	0	0	0	0	0	0
2010106G01Rik	49.1535	57.5069	52.4065	36.7118	50.7768	128.952	175.602	98.7836	110.837	260.033
2010107E04Rik	327.631	261.152	245.951	201.955	218.389	295.396	343.103	257.802	293.699	114.028
2010107G12Rik	0.0112395	0	0	0	0.012961	0.0344634	0.0742367	0.0247812	0.0143792	0.0557453
2010107G23Rik	0.0666661	0.021186	0.18456	0.119843	0.0914295	0.288314	0.168885	1.41832	0.168393	0.108668
2010107H07Rik	25.2317	22.8949	22.9925	44.8645	34.0175	24.3575	23.3683	11.5342	9.3898	3.70706
2010109A12Rik	0.0561868	0	0	0.091239	0	0	0	0	0	0
2010109I03Rik	0	0.0372184	0.476732	0.00895103	0.0892898	0.351468	0.387046	0.135077	0.0139489	0.182391
2010109K11Rik	19.7793	21.4359	11.1888	12.0665	19.3061	54.4295	57.3233	26.8743	23.1953	20.6174
2010110P09Rik	0	0	0	0	0	0	0	0	0	0
2010111I01Rik	12.9722	12.6967	7.2841	6.7932	12.2089	12.8792	8.57446	3.40234	4.386	4.39183
2010204K13Rik	1.45276	1.31322	1.97681	2.00111	1.21585	0.351298	0.170019	3.34214	0.571588	0.30983
2010300C02Rik	0.311677	0.286665	0.0683223	0.0713623	0.0608598	0.0410164	0.0189061	0.0215324	0.0130068	0.0412693
2010300F17Rik	0	0	0	0	0	0	0	0	0	0
2010305A19Rik	3.36374	2.9643	2.11789	1.62979	1.97541	3.75349	4.28024	1.94191	1.73047	1.32241
2010315B03Rik	0	0	0	0	0	0	0	0	0	0
2010317E24Rik	4.80578	1.72553	2.87771	4.85019	3.11742	0.299232	0.0458997	0.00850253	0.0395931	0
2010320M18Rik	2.33333	2.06417	0.602882	3.14378	3.42825	4.65223	5.50745	1.38282	1.34822	3.38018
2010321M09Rik	12.9212	11.0689	12.4971	10.4693	10.1605	11.1802	12.6028	16.6152	16.1896	7.64692
2200001I15Rik	0	0	0	0	0	0	0	0	0	0
2200002D01Rik	2.34218	0.603366	1.45322	0.0436109	0.875974	3.8642	1.00524	0.538754	0.392046	0.121963
2200002J24Rik	0.226455	0	0	0.072181	0.142192	0.069474	0	0	0	0
2200002K05Rik	0	0	0	0	0	0	0	0	0	0
2210008F06Rik	1.11059	0.998299	0.205642	0.397062	0.411544	0.605248	0.362417	0.0561421	0.131622	0.0428855
2210009G21Rik	2.60145	2.26496	2.87394	2.79001	2.69943	3.49966	5.30044	52.2204	29.2825	17.9397
2210010C04Rik	0	0	0	0	0	0	0	0	0	0
2210010C17Rik	0.0239803	0.0562548	0.027875	0.0089362	0	0.0183896	0.0257433	0.0411606	0.0969211	0
2210011C24Rik	1.68891	3.21521	0.630993	10.1303	1.39424	1.23662	0.680666	0.0981526	0.426555	0.25585
2210012G02Rik	2.5869	5.37694	3.6004	3.11331	4.4537	5.01379	8.82209	4.97081	3.65308	4.5226
2210013O21Rik	28.4486	27.8466	9.1656	16.4732	20.4546	25.3545	28.9454	11.6601	13.553	17.3903
2210015D19Rik	5.14732	2.81939	4.06348	4.69486	4.35605	6.02139	3.31684	4.23657	7.38066	3.66901
2210016F16Rik	21.3857	23.9637	16.1752	14.6622	14.2269	16.7606	20.984	14.855	13.6917	2.02822
2210016L21Rik	18.7076	19.0934	16.3201	17.8425	13.0323	21.0885	20.5014	12.7571	11.3508	3.37922
2210018M11Rik	3.75803	4.2805	3.10623	4.0993	4.08505	3.44475	3.25389	4.72214	4.7262	10.1144
2210019I11Rik	0	0	0	0	0	0	0	0	0	0
2210020M01Rik	0.0989897	0	0.193342	0.0363489	0.0433106	0.0381747	0	0	0	0
2210021J22Rik	7.78203	10.0977	8.86477	9.06898	5.97879	7.80587	6.85578	9.18866	2.98817	2.5063
2210023G05Rik	0	0	0	0	0	0	0	0	0	0
2210403K04Rik	11.4722	14.8607	6.12148	6.28471	11.087	17.5397	18.0229	13.982	14.2305	83.2601
2210404J11Rik	4.51059	5.6728	5.24808	5.3465	5.29404	4.9011	4.91924	7.12667	7.97352	3.30435
2210404O07Rik	3.64252	4.67136	1.68543	9.34095	5.77052	5.01226	5.3531	1.79334	4.96728	2.21651
2210404O09Rik	1.26176	1.22846	1.11608	2.64368	2.07528	1.56556	1.38426	0.882651	2.61578	0.359818
2210407C18Rik	0	0	0	0	0	0	0	0	0	0
2210408F21Rik	6.82009	6.88102	2.73294	1.60429	3.83406	8.98049	8.86078	5.69061	1.07187	13.669
2210408I21Rik	0.887381	1.20461	1.12824	1.0355	1.01685	1.42236	1.36694	1.17822	0.845063	0.467202
2210409E12Rik	0	0	0	0	0	0	0	0	0	0
2210411K11Rik	8.69296	9.39161	1.25723	0.719306	3.09644	7.43655	7.48686	0.225999	0.297932	0.245935
2210415F13Rik	0	0	0	0	0	0	0	0	0	0
2210417A02Rik	0	0	0	0	0.0773337	0.0972282	0.706599	0	0	0
2210417K05Rik	0.679514	0.805945	0.283168	0.192773	0.213578	1.18966	0.899183	0.906806	0.146168	0.185168
2300002M23Rik	0	0	0	0	0	0	0	0	0	0
2300005B03Rik	0	0	0	0	0	0	0	0	0	0
2300009A05Rik	9.51234	8.6211	5.60324	7.47065	12.0537	21.4175	22.3825	5.77619	7.88233	18.8904
2310001A20Rik	21.2098	17.8523	16.5916	17.4757	26.1906	23.1463	23.4813	16.4367	20.2014	8.86974
2310001H12Rik	0.415586	0.435899	0.544821	1.05246	1.02569	0.433952	0.926751	1.21283	0.144058	0.509776
2310001H17Rik	0.861533	0.444733	0.842182	1.04976	1.20959	2.07877	1.20669	3.14368	1.65346	1.18941
2310001H18Rik	0	0	0	0	0	0	0	0	0	0
2310001K24Rik	0	0	0	0	0.0515633	0.121311	0	0.23211	0	0
2310002J15Rik	0	0	0	0	0	0	0	0.0408584	0	0
2310002L09Rik	0	0	0.023324	0	0	0	0	0	0	0
2310002L13Rik	0	0	0	0	0	0	0	0	0	0
2310003C23Rik	15.1159	15.1856	13.7894	13.5391	15.7917	14.7339	16.945	12.1223	17.2724	16.2737
2310003F16Rik	81.1947	75.2476	60.3524	45.9604	50.2429	81.3558	92.6072	93.3687	75.8824	31.0092
2310003H01Rik	6.49541	5.28366	4.07749	4.61794	5.47269	3.04266	2.92231	0.482243	0.516088	0.812825
2310003L06Rik	0	0	0	0	0	0	0	0	0	0
2310003L22Rik	3.35013	3.27289	3.48206	3.46309	2.84898	4.59548	4.42613	3.58608	4.12506	1.02762
2310004I24Rik	11.3358	11.6525	7.0788	10.6128	5.95022	15.2202	17.9714	12.2763	12.7193	5.45415
2310004N24Rik	39.1177	44.183	23.8651	25.573	27.742	50.3823	48.4919	11.4484	13.9543	10.3424
2310005G13Rik	0.01798	0	0	0	0	0.0423695	0	0.0073871	0	0.0399453
2310006M14Rik	0	0	0	0	0	0	0	0	0	0
2310007A19Rik	0	0.0658362	0.0365674	0.211253	0	0	0.0918534	0.384194	0.400552	0
2310007B03Rik	0	0	0	0	0.0054293	0	0	0	0	0
2310007L24Rik	0	0	0	0	0	0	0	0	0	0
2310008H04Rik	11.6371	9.94009	10.9272	9.80044	13.4344	8.97529	7.59536	12.5329	8.18572	36.8748
2310008H09Rik	10.3381	9.62893	9.9653	11.6794	7.42577	13.9412	11.1696	12.6794	17.12	6.406
2310009A05Rik	10.7337	12.9441	17.4956	16.6067	17.9387	14.047	20.8294	13.2335	7.03924	2.9723
2310009B15Rik	6.97871	5.06887	4.02338	4.35604	7.2278	8.57934	5.30011	0.787237	1.05883	0.649063
2310010G23Rik	0.244921	0.420845	0.193834	0.967766	0.319542	0.594597	0.215276	0.576858	1.23708	0.529096
2310010M20Rik	0	0	0.0318818	0.0464595	0.104755	0.0305404	0	0.0564596	0.0406126	0.106035
2310011J03Rik	29.3756	28.3936	15.3418	18.0527	23.8282	34.0781	34.4354	8.06656	6.14062	12.7286
2310014F06Rik	0	0	0	0	0	0	0	0	0	0
2310014H01Rik	58.1905	74.5215	54.7093	53.2682	66.0857	56.3513	68.1473	25.5955	47.8375	45.0317
2310014L17Rik	0.0744928	0.04198	0.0908484	0.112931	0.0318579	0.0415575	0.0294012	0.023346	0.0709498	0.0347146
2310015A10Rik	0.914776	0.864638	0.520311	1.94828	0.921255	1.26179	1.2485	0.529423	0.890674	0.465628
2310015B20Rik	0.0726353	0	0	0	0.128266	0	0.155773	0	0.185104	0
2310016C08Rik	5.58264	5.95264	2.7336	11.4202	24.5188	9.19027	8.75979	45.0376	20.8636	1623.81
2310016E02Rik	97.6044	117.928	79.7968	81.277	77.6582	83.9575	108.135	97.5465	66.3911	91.5532
2310016G11Rik	0	0	0	0	0	0	0	0	0	0
2310016M24Rik	40.9	46.4997	31.3631	45.0076	47.6282	64.3588	75.4753	22.2995	17.5658	19.8813
2310021H06Rik	0	0	0	0	0	0	0	0	0	0
2310021P13Rik	12.8509	14.2957	8.35835	7.19745	8.1527	13.0621	11.4741	4.25543	4.36983	3.16732
2310022A10Rik	28.3289	32.0894	28.7642	20.5181	19.767	46.2873	43.0516	16.7755	8.24657	10.0062
2310022B05Rik	4.60402	6.01226	4.48017	7.20961	6.67569	4.55515	5.40286	11.2722	5.92181	16.0626
2310028H24Rik	6.5306	16.6679	17.8183	8.85852	8.22937	11.2176	19.3057	21.248	5.76138	3.80659
2310028O11Rik	21.5675	22.8883	18.787	23.0563	22.0444	25.2818	28.8905	25.5924	32.2142	27.4024
2310030G06Rik	0.0209291	0	0	0	0	0.0326369	0	0	0	0
2310030N02Rik	4.70442	3.75297	6.47441	3.97148	4.19774	5.00062	5.30253	8.68322	5.81375	1.26619
2310033E01Rik	0	0.0605975	0	0	0.0461124	0	0	0	0	0
2310033P09Rik	13.1816	11.7881	9.34258	8.17834	9.34039	7.62227	7.78812	4.37275	4.0014	1.55452
2310034C09Rik	0	0	0	0	0	0	0	0	0	0
2310034G01Rik	0.124298	0.642012	0	0.0324928	0.176467	0.191546	0.32364	0	0.0596848	0
2310035C23Rik	4.90031	4.42025	5.10826	4.84467	5.2043	4.85834	5.39157	5.23787	6.68757	6.7389
2310035K24Rik	12.0703	11.1991	7.83877	20.3533	10.6806	13.196	13.1243	3.08009	2.53881	0.839865
2310036O22Rik	111.72	116.399	102.226	75.3331	74.6567	106.465	114.888	96.6026	90.38	77.3296
2310037I24Rik	2.71538	2.68564	7.54417	6.78899	6.79409	2.50096	2.4827	7.51876	7.73857	8.83475
2310038E17Rik	0	0	0	0	0	0	0	0	0	0
2310039D24Rik	0	0	0	0	0	0	0	0	0	0
2310039H08Rik	3.96721	3.25858	4.42953	3.29115	5.26243	7.56048	9.30183	4.93658	2.09154	1.7174
2310040G07Rik	0	0	0	0.0436379	0.0340829	0	0	0	0.0680395	0
2310040G24Rik	2.77748	2.12878	2.91169	1.51136	1.15714	4.93911	5.58175	1.62784	5.43742	0.331201
2310042D19Rik	0.316308	0.946373	0.243265	0.411633	0.0787213	2.04689	3.58365	1.45533	5.92775	1.60351
2310042E22Rik	0	0	0	0	0	0	0	0	0	0
2310043J07Rik	0	0	0	0.164273	0	0	0	0.0293325	0	0
2310043L19Rik	0.0350124	0	0	0	0	0.111104	0.0774495	0	0	0.200207
2310044G17Rik	16.8674	19.4381	14.9359	6.52732	8.83964	29.6504	20.697	13.8558	10.2012	19.0884
2310044H10Rik	60.2967	62.7093	50.6619	47.4746	53.5963	69.1898	67.3213	15.4659	9.20475	11.3995
2310045N01Rik	26.5575	32.6396	11.2965	14.8216	21.5648	22.0749	26.6565	5.78964	5.96062	4.00088
2310046A06Rik	0	0	0	0	0	0	0	0	0	0
2310046K01Rik	1.15074	1.57218	1.21294	0.075533	0.625039	0.377796	0.320769	0.286537	0	0.25671
2310046O06Rik	10.7309	12.3233	7.60053	10.6952	8.544	6.07266	7.61663	3.91406	11.1638	3.11263
2310047B19Rik	2.40525	2.79024	1.52671	1.67226	1.90221	2.14797	2.70141	1.92086	2.48208	1.65446
2310047D07Rik	0.221468	0.227449	1.49139	5.77982	0.267164	0.17314	0	1.24827	3.79135	0.18103
2310047M10Rik	12.828	14.0697	7.45464	17.0962	14.3941	15.299	13.1238	4.02217	6.01949	12.4483
2310050B05Rik	0	0	0	0	0	0	0	0	0	0
2310050C09Rik	0	0	0	0	0	0	0	0	0	0
2310057J16Rik	0.521366	0.737289	0.00761524	0.0072218	0.00287285	0.0298012	0.0258188	0.00674494	0.00841154	0.0321119
2310057J18Rik	0	0	0	0	0	0	0	0	0	0
2310057M21Rik	4.79582	5.42619	3.59971	2.9239	2.67145	4.39649	3.48105	6.48564	5.80041	2.03386
2310057N15Rik	0	0	0	0	0	0	0	0	0	0
2310058D17Rik	0.426722	0.183059	0.927697	0.384195	0.0760237	0.47782	0.343943	1.44671	0.570292	0.260823
2310061C15Rik	16.9495	10.1224	6.67013	11.1499	11.8998	9.16808	8.53966	2.87105	3.32727	3.86304
2310061I04Rik	15.5762	17.9327	9.17516	5.74208	5.4956	21.4467	20.5828	8.85405	8.83584	3.37779
2310061J03Rik	2.57195	2.56227	1.46742	2.75167	2.87996	2.51611	2.4571	1.82539	2.04523	12.7399
2310061N02Rik	0	0	0	0	0	0	0	0	0	0
2310065F04Rik	0	0	0	0	0	0	0	0	0	0
2310067B10Rik	9.04576	8.08727	13.6163	12.053	9.96055	9.867	8.27346	3.03245	1.82148	1.53797
2310067E19Rik	0	0	0	0	0	0	0	0	0	0
2310068J16Rik	0.274063	0.107912	0.140121	0.117285	0.238254	0.223195	0.153138	0.534271	0.158799	0
2310069G16Rik	0	0	0	0	0	0	0	0	0	0
2310079F23Rik	2.43672	2.514	1.84722	2.1678	2.01806	2.85712	2.49324	1.52652	2.02926	1.49479
2310079G19Rik	0	0	0	0	0	0	0	0	0	0
2310079N02Rik	19.394	19.9398	8.61953	15.7142	22.0218	20.1999	22.3058	3.46279	8.35373	4.42856
2400001E08Rik	107.072	118.696	117.687	97.2326	114.29	119.478	125.452	68.1042	53.483	37.3502
2400003C14Rik	41.5377	38.8291	39.671	31.0605	32.1018	52.1772	53.8933	63.4844	59.4404	97.2667
2410001C21Rik	47.6627	47.1207	37.2519	42.5739	45.4098	69.9816	66.4813	44.6636	44.8596	52.4501
2410002F23Rik	6.54202	5.39534	4.61441	4.31947	4.45669	4.40305	3.67466	3.1358	7.50552	1.62162
2410002I01Rik	6.43317	6.52054	4.2907	4.97763	5.04278	7.20234	6.87582	1.75391	2.41545	2.50432
2410002O22Rik	16.6498	17.7572	13.7704	11.774	14.6829	15.586	18.141	16.3976	18.0337	15.0876
2410003K15Rik	11.9626	13.1764	13.9855	12.8371	12.3178	15.2994	16.374	21.5956	15.7384	17.4655
2410004A20Rik	0	0	0	0.00989279	0	0	0	0	0	0
2410004B18Rik	11.0546	9.91113	12.5592	9.77594	8.00597	13.0861	13.988	15.0121	16.3044	18.5363
2410004I01Rik	0	0	0	0	0	0	0	0	0	0
2410004N09Rik	5.66436	5.61758	3.07017	7.51689	6.49895	10.7073	7.35787	6.01858	5.87884	12.5305
2410004P03Rik	0.166826	0.424091	0	0.79403	0.0742278	0.031841	0.0448256	0	0.0351395	0
2410006H16Rik	35.9341	22.6293	12.1615	60.7265	61.9519	58.091	32.7228	9.68043	35.2806	118.865
2410012M07Rik	0	0	0	0	0	0	0	0	0	0
2410015M20Rik	49.7159	54.6504	40.0045	51.6182	38.4367	54.1966	52.2647	27.0861	26.6404	8.40405
2410016O06Rik	10.596	13.9531	11.2056	7.17236	7.67624	8.87607	11.8654	6.8489	6.54795	4.89869
2410017I17Rik	0.0306925	0	5.43025	0.0130214	0	0.023196	0	0.326167	0.0281178	0
2410017P07Rik	4.43596	3.41026	3.28891	1.33462	3.95123	2.09155	1.23869	1.14924	0.242631	0.98118
2410017P09Rik	5.68033	5.21073	3.20996	3.02215	3.6791	6.7329	6.80496	2.45735	1.21806	1.87848
2410018E23Rik	0	0	0	0	0	0	0	0	0	0
2410018L13Rik	0	0	0.669335	0.0900867	0.125922	0	0	0.240879	0.129176	0.0810107
2410022L05Rik	10.9814	13.3394	7.03373	14.5665	8.28771	6.16484	5.14607	5.23675	7.98924	2.03179
2410042D21Rik	19.0468	14.4201	16.2603	18.4709	10.978	15.5112	12.9498	16.6668	17.373	14.055
2410066E13Rik	1.1528	1.59699	4.69467	7.80763	2.77316	0.709209	1.28188	15.7775	10.1719	5.10711
2410075B13Rik	1.13285	1.13212	0.807817	0.966902	1.34178	0.987209	0.905892	0.257029	0.678005	0.0964675
2410076I21Rik	0.0813921	0.171121	0.0871827	0.0209855	0.792671	0.168399	0.207169	0.0321348	0	0.0496636
2410089E03Rik	1.46157	1.11418	1.14934	0.79099	1.21714	1.24469	0.869338	1.0243	0.810639	2.61732
2410091C18Rik	4.5884	6.51386	4.00931	7.33831	5.08369	3.44371	5.40303	2.2325	3.36579	1.3956
2410124H12Rik	0	0	0	0	0	0	0	0	0	0
2410127L17Rik	1.11983	1.21055	8.81027	6.73803	4.92811	0.546216	0.810113	6.88138	6.22895	8.59046
2410129H14Rik	34.766	25.3749	13.9196	23.4384	25.3842	25.7884	24.3904	12.9739	15.0563	27.8471
2410131K14Rik	6.86614	5.95765	6.60789	3.18862	6.18041	6.85236	6.35773	8.43313	2.8023	10.9245
2410133F24Rik	0.794534	1.2819	1.71946	1.30488	1.34808	0.979864	1.5855	0.428445	0.238165	0.219371
2410137F16Rik	0	0	0	0	0	0	0	0	0	0
2410137M14Rik	0	0	0	0.0230829	0	0	0	0	0	0
2410141K09Rik	0	0	0.0245833	0.000323321	0.0179303	0	0	0	0.0168595	0
2500003M10Rik	26.8746	24.1532	25.2767	20.726	24.9814	27.0388	25.376	22.741	24.283	21.6654
2500004C02Rik	0.375621	0.131678	0.568193	0.295292	0.239584	0.31895	0.26513	0.739409	0.373653	0.214924
2510002D24Rik	3.73852	3.23535	3.87335	4.38359	5.11414	3.94503	2.32655	2.27934	3.06096	2.34368
2510003E04Rik	19.2607	19.9794	14.3383	15.1144	16.2065	19.6864	22.0618	18.1289	16.7834	20.7812
2510006D16Rik	71.0464	60.6142	17.9828	56.6614	51.323	79.5649	66.7041	15.0846	35.7457	35.2935
2510009E07Rik	18.5613	20.0222	23.0903	22.0005	14.486	9.06599	4.84327	14.9877	10.9153	6.86511
2510012J08Rik	14.8377	14.7176	9.99777	7.63633	8.87366	12.2289	11.0687	2.74933	2.04276	1.82247
2510027J23Rik	0.748584	0.45635	1.25834	1.45215	0.869848	0.826598	0.452528	0.626789	1.36845	0.264705
2510039O18Rik	53.2122	53.6033	40.9837	34.871	47.9853	50.7241	50.4112	18.0934	15.2098	18.2922
2510049J12Rik	0	0	0.00716658	0.0275794	0	0	0.00985034	0	0.0203482	0
2600006K01Rik	0.206473	0.18507	0.0730249	0.519031	0.3302	0.0447326	0	0.0440323	0.277781	0.0705837
2610001J05Rik	39.3479	41.3084	29.6568	41.0651	43.3107	40.7903	45.2471	33.3608	44.3995	31.9553
2610002D18Rik	9.80269	8.42898	2.02098	5.44765	4.30029	3.38937	1.46826	0.0186637	0.914806	0.19283
2610002I17Rik	4.15358	3.83519	3.37044	4.00405	2.81707	3.12101	3.33069	2.35515	2.32603	0.967006
2610002J02Rik	11.3863	16.4553	15.1237	12.5656	12.9636	13.0953	19.889	13.7229	12.5098	11.5107
2610002M06Rik	3.57351	3.86995	4.70659	3.37128	4.25726	4.99806	6.60793	5.0675	4.20563	2.85163
2610008E11Rik	1.86898	1.80798	1.06516	1.78948	2.09502	1.18429	1.47111	0.549277	1.10782	1.02453
2610015P09Rik	1.14438	0.804675	0.574896	0.810302	1.09314	1.15148	1.18688	0.94939	1.26093	1.46792
2610017I09Rik	0	0	0	0	0	0	0	0	0	0
2610018G03Rik	4.18479	3.69393	4.46045	18.6733	10.3016	1.06353	1.11104	0.205349	2.31381	1.5212
2610019E17Rik	3.11476	1.16565	1.51985	1.85557	1.6289	1.79015	1.78172	0.754355	1.46296	1.65519
2610019F03Rik	0.00987072	0	0	0	0.0234771	0	0	0	0	0
2610020C07Rik	0.361589	0.227753	0.110433	0.107799	0.14675	0.145698	0.105409	0.060434	0.335025	0.0701973
2610020H08Rik	1.5226	1.10785	0.736097	0.977327	1.11752	1.28316	0.850719	0.648809	0.53627	1.0947
2610021A01Rik	2.14099	2.5113	2.32901	2.79	2.15115	1.70056	2.48325	2.20223	3.51836	2.38577
2610021K21Rik	6.08395	2.70633	2.3812	2.21461	1.94065	2.35221	0.74847	0	0.0126589	0.0497493
2610024G14Rik	11.0904	9.07015	7.51561	4.29491	4.55942	7.10822	6.23496	3.74654	6.03515	1.55762
2610027K06Rik	0	0	0	0	0	0	0	0	0	0
2610027L16Rik	15.5411	15.708	10.2488	10.1325	10.677	12.7972	13.4142	7.2835	8.28777	9.24778
2610028A01Rik	6.26251	6.26623	8.37051	2.83725	2.16386	5.78843	6.27633	6.81446	9.00491	1.26621
2610028E06Rik	0	0	0	0	0	0	0	0	0	0
2610028H24Rik	0	0.0241208	0	0	0.010449	0	0	0	0	0
2610029G23Rik	18.6197	15.5186	14.3121	14.4577	11.0609	15.4328	16.8741	18.3014	16.988	4.55759
2610029I01Rik	18.9059	16.4222	16.08	13.8399	11.9221	14.5702	12.1558	7.30534	9.67913	2.63027
2610030H06Rik	17.5958	17.0734	23.9772	18.0628	19.1295	13.8419	17.9298	11.4873	11.9244	7.39189
2610034B18Rik	12.3931	11.0706	6.5965	14.1007	6.72571	10.2777	9.87138	7.44476	21.7387	2.84544
2610034M16Rik	0	0	0	0	0	0	0	0	0	0
2610035D17Rik	0	1.07909	0	0	0	0	0.361174	0	0	0
2610035F20Rik	0	0	0	0	0	0	0	0	0	0
2610036D13Rik	6.95248	8.04431	5.74804	8.12421	6.61742	6.13857	7.70131	6.16278	10.1575	6.328
2610036L11Rik	4.57107	2.0306	3.61483	7.12886	4.37824	2.05738	1.57244	0.558877	0.359557	0.187129
2610039C10Rik	32.6698	19.8089	18.5574	27.4135	22.027	12.9778	10.3773	2.28852	3.75099	1.77952
2610042L04Rik	0	0	0	0.0586657	0	0	0	0	0.0581625	0
2610100L16Rik	0	0	0	0	0	0	0	0	0	0
2610101N10Rik	12.3642	11.987	12.3897	10.6093	9.26919	10.8744	13.2793	15.9282	15.1159	14.6093
2610109H07Rik	0	0	0.00314139	0.0180274	0.0139326	0	0	0	0	0
2610110G12Rik	2.1573	1.78409	1.67139	3.33348	1.78816	2.43992	2.25863	1.63673	1.23122	1.218
2610203C20Rik	0.0197559	0.0303761	0	0.0155831	0.0291911	0	0	0	0	0.0121025
2610203C22Rik	7.97773	3.49378	0.346202	0.610811	2.64866	4.46956	1.05798	0.0395032	0.463956	0.055626
2610204G22Rik	0	0.118972	0.0625122	0.0972647	0.151913	0.0393559	0.243869	0.0957355	0.195287	0
2610206C17Rik	0.80699	0.595615	1.2134	1.09788	1.399	0.998351	0.781821	0.0807176	0	0.116176
2610301B20Rik	8.70269	6.45686	3.81548	7.20677	5.95202	10.2483	7.84538	5.0313	6.38885	6.23246
2610301F02Rik	0.00720573	0.0112682	0.0489514	0.0140375	0.0188079	0.0228309	0.0244742	0.0843847	0.0107947	0.0430385
2610301G19Rik	12.9968	11.0571	10.1442	8.97175	8.70915	10.1874	10.5325	3.97653	4.91122	2.44282
2610305D13Rik	0.420538	0.725054	0.368384	8.75691	8.20721	0.265229	0.39893	0.494832	11.7716	4.20195
2610306M01Rik	0.961677	0.573649	0.815228	1.86438	2.26694	1.63303	2.14767	1.24854	1.00479	1.6406
2610307P16Rik	0.0469596	0	0.367953	0	0.0140392	0	0.0266901	0.564015	0	0.0621179
2610318N02Rik	2.21609	1.12023	6.06485	2.30643	2.13619	0.33651	0.132303	0.544628	0.157734	0.0662965
2610507B11Rik	80.5136	107.515	61.2291	63.1114	71.4565	69.4315	76.0574	65.7205	67.5991	54.6081
2610507I01Rik	0.0753868	3.30458	0.0786486	1.78769	0.0525827	0.0237895	2.47248	0.114727	2.15145	0.0109217
2610524H06Rik	4.66442	8.53863	0.346793	0.0925982	10.4272	9.10596	20.1691	0.238935	0	3.49842
2610528A11Rik	0.617227	0.8517	0.345726	0.133979	0.771913	0.0534137	0.287267	0.185822	0.532942	0.721449
2610528E23Rik	6.91133	4.17294	4.2132	4.26409	4.38349	5.63482	3.33773	3.48831	3.7315	0.458901
2610528J11Rik	0	0	0	0	0	0	0	0	0	0
2700007P21Rik	11.294	9.41946	7.41022	9.59665	9.47879	13.6767	13.9326	4.49837	11.1426	4.48735
2700012I20Rik	0.514523	0.520259	0.227149	0.674872	0.549335	0.265481	0.86406	0.288071	0.524894	0.726067
2700023E23Rik	0.89945	0.754897	0.481073	0.247046	0.347591	0.47625	0.178648	0.335199	0.566862	0
2700029M09Rik	47.7129	37.5433	29.1212	36.7074	34.3231	31.7066	24.775	19.0019	20.2187	5.51559
2700033N17Rik	0.0357315	0	0	0	0	0	0.039718	0	0	0
2700038G22Rik	0.569444	0.297382	0.455548	0.302236	0.653341	0.219269	0.230973	0.43754	0.928784	0.345009
2700046A07Rik	0	0	0	0	0	0	0	0	0	0
2700046G09Rik	0.095766	0.440255	0.0502287	0.420931	0.113742	0.197582	0.505752	0.180193	0.482531	0.0468936
2700049A03Rik	3.32678	2.61634	1.54653	2.37869	2.72846	1.33596	1.21916	1.06226	1.00602	0.762749
2700050L05Rik	2.88114	2.91034	2.88924	2.42449	2.62	2.75459	3.23972	3.17203	3.78674	4.75279
2700060E02Rik	20.6727	20.9364	19.682	22.1583	22.5359	25.4728	30.7399	18.5007	20.4795	17.6101
2700062C07Rik	4.45133	4.19722	4.8732	4.70698	4.77308	5.88388	6.24747	5.2978	7.61777	5.67232
2700078E11Rik	20.2064	43.3895	22.2192	27.7827	20.2093	21.9091	36.0869	20.6427	26.8468	20.9274
2700078K21Rik	22.0689	23.3556	13.207	19.0829	18.898	22.8764	19.1513	10.094	8.69787	16.5664
2700081L22Rik	0.179945	0	0	0.0365115	0	0.0692155	0.0543744	0	0	0
2700081O15Rik	0.853181	0.651298	1.64346	1.50965	1.73727	0.245637	0.216173	1.24632	0.32442	0.835111
2700086A05Rik	0	0.0982009	0	0.0776625	0	0	0	0	0	0
2700089E24Rik	11.0594	9.72343	8.42559	18.4296	19.4825	23.797	26.9457	9.22754	25.2861	16.0686
2700090O03Rik	0	0	0	0	0	0	0	0	0	0
2700094K13Rik	80.99	60.5863	21.4197	29.0319	22.8189	11.171	10.7848	5.83459	6.0326	1.48207
2700097O09Rik	2.29403	1.9479	2.47567	4.76588	3.1396	1.70095	1.78627	8.18456	6.31313	16.9377
2700099C18Rik	4.05238	1.70124	1.00389	2.21546	3.42654	1.25122	0.19967	0.0322214	0.143002	0.720106
2810001A02Rik	5.46362	7.21084	9.35387	13.7199	11.3972	7.62138	12.0002	3.32863	2.54261	8.05815
2810001G20Rik	1.36547	0.610801	1.00892	0.190116	1.54426	0.846921	1.27232	0.449525	0.145271	0.282072
2810002D19Rik	1.25846	1.70478	1.37676	0.988479	0.809203	1.58084	3.8253	2.97404	0.995691	1.12407
2810002N01Rik	19.128	20.9459	20.3098	12.656	17.6816	19.0074	21.9914	17.8357	12.6779	12.2958
2810004N23Rik	16.3944	13.6474	12.6334	11.5073	12.032	13.0955	11.4801	14.9158	15.2261	8.93408
2810006K23Rik	6.35613	5.33493	6.66293	6.99956	5.37858	4.55548	4.89426	4.99405	5.49835	2.33545
2810007J24Rik	0	0	0	0	0	0	0	0	0	0
2810008D09Rik	3.36385	2.20483	5.81691	3.20324	3.13132	4.71152	3.59785	3.98976	1.79785	1.2614
2810008M24Rik	38.9635	47.6373	34.7733	29.0076	65.3794	48.1012	64.4836	33.0635	33.7553	72.2599
2810011L19Rik	0	0	0	0	0	0	0	0	0	0
2810021B07Rik	2.85722	3.43739	3.45203	6.16591	6.29115	3.24475	5.39246	2.90194	4.96637	2.60977
2810021G02Rik	0.65332	0.725821	1.78726	3.72351	1.99281	0.253207	0.428805	2.58124	2.91092	2.43147
2810021J22Rik	0.837718	0.974837	1.18364	0.794849	1.27157	0.938323	1.03492	1.07056	1.3358	1.06213
2810025M15Rik	4.67329	4.59531	27.7808	21.2245	7.66506	1.61746	1.19959	21.4942	13.9801	1.14375
2810026P18Rik	13.5903	7.88083	13.4149	6.34942	9.18706	13.7954	6.03819	27.0521	11.6095	19.7546
2810030D12Rik	0.03679	0.0575095	0.0292779	0.171929	0.980068	0	0	0	0	0.192284
2810030E01Rik	0.0386526	0	0.0486426	0.0389861	0.0167514	0.00858225	0	0.0243693	0.0131721	0.060581
2810032G03Rik	0	0	0	0	0	0	0	0	0	0
2810039B14Rik	0.0965699	0.218375	0.162344	0.153866	0.366724	0.129077	0.180682	0.0333279	0.0197885	0.0504846
2810046L04Rik	7.86165	9.1638	5.08391	4.76394	5.37272	7.59736	8.61846	6.28901	6.04517	5.44002
2810047C21Rik1	0	0	1.45854	1.5939	0.121452	0	0.151939	2.75791	2.20236	0.373668
2810055F11Rik	0.544367	0.32001	0.544291	0.841976	0.637296	0.045246	0.132723	0.125325	0.0204676	0.0799037
2810055G20Rik	0.142278	0.271428	0.164981	0.186647	0.439148	0.0140615	0.104826	0.0075854	0.0301388	0.0307717
2810403A07Rik	16.9517	14.0768	14.1571	11.2384	11.7122	19.9259	21.0958	23.2839	24.4779	71.53
2810403D21Rik	0.285823	0.18961	0.181435	0.309278	0.273747	0.245711	0.184463	0.0593819	0.217906	0.208109
2810405F15Rik	0	0	0	0	0	0	0	0	0	0
2810405K02Rik	16.565	18.4777	0	16.3294	33.1916	11.3858	12.847	0	3.44194	1.87686
2810407A14Rik	0	0	0	0	0	0	0	0	0	0
2810407C02Rik	68.7801	84.159	72.4563	43.6184	54.9648	73.4804	102.598	53.8044	56.7377	59.1458
2810408A11Rik	0.149596	0.0195936	0.109766	0.179918	0.0591443	0.11639	0.0272592	0	0	0.0219412
2810408I11Rik	4.04359	2.13052	1.55733	2.39737	3.30344	2.73696	1.16951	0.638322	0.718838	1.90036
2810408M09Rik	6.46762	8.72275	9.05394	6.15684	7.68354	6.50421	8.98918	6.70198	5.56504	3.46403
2810408P10Rik	2.20151	2.4605	2.08981	3.16193	3.6387	2.43149	3.18372	2.64544	3.12054	3.5993
2810410L24Rik	0.139738	0.138621	0.0600144	0.10631	0.224049	0.0963342	0.0139494	0	0	0
2810417H13Rik	39.5395	39.7879	29.9954	46.9885	46.548	8.60963	4.35468	0.114278	0.317764	0.0717441
2810422J05Rik	24.8627	24.4268	17.1356	24.5504	22.0834	39.3522	36.9333	12.5109	12.3657	14.1175
2810422O20Rik	2.98092	2.75224	2.44301	3.17745	2.95819	2.1017	1.92679	2.62364	2.11161	3.24652
2810428I15Rik	71.1223	73.8925	69.0759	43.9029	53.1324	76.4175	83.904	15.9849	6.31882	3.57948
2810429I04Rik	0.0510589	0.156829	0	0	0.0626749	0.0806052	0	0	0	0
2810432D09Rik	18.4491	19.0189	14.9326	17.7115	14.9961	15.8958	15.2291	4.24746	5.27534	3.81838
2810432L12Rik	1.30999	1.56571	0.383451	0.543167	1.249	0.0611817	0.017806	0.0604445	0.00982167	0.335136
2810433D01Rik	0	0	0	0	0	0	0	0	0	0
2810442I21Rik	0.0655483	0	0.0823617	0.0673881	0.0838807	0.0294937	0.0108767	0	0.00784091	0.0320776
2810453I06Rik	8.7024	9.15946	7.24634	9.18973	6.87862	7.61101	6.98456	5.45195	7.49266	10.3479
2810454H06Rik	0.0536964	0.041349	0	0.0212789	0.0533822	0.0423528	0.030747	0	0.0362823	0.060367
2810459M11Rik	0	0	0.00532281	0	0	0	0	0	0	0.0118203
2810468N07Rik	0	0	0.108096	0.0261398	0	0	0	0.0603181	0	0
2810474O19Rik	9.35134	10.6724	8.89969	4.20374	6.61524	19.5887	23.7918	7.67918	11.5117	21.622
2810488G03Rik	0.246671	0.26472	0.198142	0.104489	0.449807	0.275797	0.455578	0.0984418	0.0488474	0.479515
2900002K06Rik	0.313413	0.631909	0.0506354	0.0481585	0.304116	0.637764	0.233061	0.136007	0	0.346471
2900005J15Rik	0.496612	0.268226	0.317857	0.226743	0.152656	0.376863	0.208808	0.392349	0.513076	0.225707
2900006K08Rik	0.12528	0.0747585	0.0567935	0.158697	0.154872	0.0928073	0.0546192	0.0853153	0.0982535	0.047299
2900010J23Rik	99.1439	103.133	91.8805	80.7231	79.4293	87.4745	101.06	130.979	91.9328	93.9015
2900010M23Rik	51.367	62.8492	59.9642	84.5542	55.3579	49.1149	58.9474	35.4349	74.8676	18.3842
2900011O08Rik	0.00978233	0	0	0	0	0	0	0	0	0
2900026A02Rik	3.116	6.21465	6.03119	7.61133	5.12447	0.915899	1.27882	0.374197	1.45638	0.213875
2900041M22Rik	0.22383	0.202214	0.104336	0.674135	0.209539	0.0289713	0	0.0405341	0.115508	0
2900052N01Rik	0	0	0.00746523	0.00731077	0.00545401	0	0	0	0	0
2900055J20Rik	0	0	0	0	0	0	0	0	0	0
2900056M20Rik	2.33508	3.14077	1.73568	2.42111	2.91537	2.25606	2.61826	0.89004	1.88778	2.979
2900060B14Rik	0.120993	0	0	0	0	0	0.0660574	0.0627154	0.0718201	0.445427
2900062L11Rik	0	0	0.0240982	0	0.00517235	0	0	0.0345614	0	0.0246719
2900064A13Rik	100.983	99.3924	73.9672	67.0685	61.2003	122.415	124.586	111.765	117.897	77.8014
2900073G15Rik	99.5753	94.3019	138.738	128.439	110.388	105.599	89.7334	144.928	121.747	124.373
2900092C05Rik	0	0	0	0	0	0	0	0.0564673	0	0
2900092D14Rik	0	0	0.00962635	0	0	0	0	0	0	0.0137489
2900092E17Rik	33.8152	27.2608	24.6285	20.0889	22.074	28.2816	25.5829	15.9351	9.63313	6.46819
2900097C17Rik	11.5703	13.1816	24.6821	30.5031	34.9352	18.5486	21.7988	44.1633	59.6126	70.1974
3000002C10Rik	0.650329	0.381655	10.8928	14.7312	18.0658	0.115084	0.570991	7.34454	4.62305	7.30148
3010003L21Rik	0.439386	0.374754	0.103824	0.255464	0.177837	0.284756	0.194014	0.358631	0.286186	0.109678
3010026O09Rik	2.42336	1.49861	2.34008	4.87884	3.51049	1.25508	0.730861	0.58056	0.330489	0.54873
3010033K07Rik	0	0	0	0	0	0	0	0	0	0
3100002H09Rik	0	0	0	0	0	0	0	0	0	0
3110001D03Rik	45.206	49.5127	25.6995	48.7409	66.7537	50.1519	59.3402	25.9199	28.9501	21.6666
3110001I22Rik	1.69896	1.93633	2.50156	0.960793	1.2875	1.82275	2.8357	4.59418	1.8925	3.56012
3110002H16Rik	19.8776	25.6034	12.1822	9.69411	10.4157	27.0447	27.0229	18.9008	24.5825	22.2172
3110003A17Rik	50.5607	45.885	38.1237	29.8276	34.3164	46.9579	72.9908	37.6678	43.3226	7.85241
3110007F17Rik	0	0.236343	0.519778	0	0.0510593	0	0.068443	0.805638	0	0
3110009E18Rik	2.04713	1.2482	2.92907	3.24056	3.1047	1.47028	1.50883	1.23111	4.63883	0.929418
3110009M11Rik	0	0	0	0	0	0	0	0	0	0
3110018I06Rik	0	0	0	0	0	0	0	0	0	0
3110021A11Rik	0.155935	0.0966516	0.0754655	0.0479078	0.0770237	0.0470859	0	0.0478408	0.0612892	0.154677
3110021N24Rik	0.199215	0.185676	0.333845	0.353055	0.0193086	0.278151	0.146294	0.0787497	0	0
3110035E14Rik	0	0	0.0114846	0.0112133	0	0	0	0.0069255	0.044238	0
3110039M20Rik	0	0	0	0	0	0	0	0	0	0
3110040M04Rik	0	0	0	0	0	0	0	0	0	0
3110040N11Rik	8.07523	10.6233	9.56138	7.36672	7.10527	11.2868	13.7547	6.06044	3.21649	2.25158
3110043A19Rik	0	0	0	0	0	0	0	0	0	0
3110043O21Rik	15.3799	15.4983	15.1505	17.8353	18.1332	38.345	37.4226	66.1698	48.7637	143.625
3110047P20Rik	0	0	0.0019747	0	0	0.00393591	0	0	0	0
3110048L19Rik	0.117117	0.126609	0.137897	0.119015	0.105646	0.113227	0.174597	0.152427	0.148975	0.147649
3110049J23Rik	0.104622	0.0816174	0.0894026	0.142347	0.078578	0.0816788	0.0115718	0.144948	0.346963	0.327279
3110052M02Rik	1.13189	0.569684	1.7027	1.79363	1.73593	1.08171	0.755537	1.73537	1.42664	1.12819
3110053B16Rik	0.268693	0.621961	0.271441	0.240067	0.380103	0.211572	0.234435	0	0	0
3110056K07Rik	1.11266	1.55958	0.540647	0.785488	0.98699	1.35759	2.27503	1.26162	3.17868	2.53181
3110056O03Rik	10.0814	9.94617	8.658	6.77683	8.73734	10.0262	11.0366	1.69459	1.19307	0.91293
3110057O12Rik	0.683176	0.601356	1.19438	1.95788	2.63771	0.83298	0.972376	4.28354	1.85627	22.0726
3110062M04Rik	3.06936	3.16855	3.18627	3.73075	1.85025	1.84456	1.41918	1.12951	0.844038	0.991877
3110070M22Rik	0.314646	0.109984	0.744994	0.375768	0.293328	0.274667	0.313329	0.447265	0.202248	0.170824
3110079O15Rik	0.0672604	0	0	0	0	0	0	0	0	0
3110082D06Rik	0	0	0	0	0	0	0	0	0	0
3110082I17Rik	14.9798	14.1636	16.0049	15.7122	10.525	7.6443	5.567	4.71862	3.57517	1.27443
3110099E03Rik	0	0	0	0	0	0	0	0	0	0
3200002M19Rik	12.9274	15.9059	11.9488	9.97986	12.4776	11.5315	8.61008	6.98635	6.07762	3.00888
3222401L13Rik	0.0372291	0.0505951	0.17316	0.114819	0.0981463	0.0779639	0.187173	0.196005	0.166047	0
3230401D17Rik	6.14848	5.49381	23.8558	31.5205	28.7573	5.22306	4.67265	42.5282	24.1869	67.375
3300002I08Rik	0.521841	0.610562	0.901308	0.811518	1.18922	0.402904	0.295127	0.490445	0.485646	0.448699
3300005D01Rik	0.406336	0.349713	0.179201	0.169376	0.0350574	0.191221	0.0877014	0.0212075	0	0.0308878
3632451O06Rik	0	0	0	0	0	0	0	0	0	0
3632454L22Rik	0	0	0.0111778	0.022105	0.0206368	0	0	0	0.00630205	0
3830403N18Rik	0.647077	0.461886	0.342861	0.173947	0.342258	0.802974	0.634439	0.221594	0.0627369	0.292012
3830406C13Rik	8.37417	8.34633	5.45284	7.87623	7.94979	11.7778	15.5972	7.96743	19.3916	5.24308
3830408C21Rik	0.108893	0.127559	0.0211034	0	0.078389	0.211613	0.184487	0.0265346	0	0.0766231
3830417A13Rik	0	0	0	0	0	0	0	0	0	0
3830431G21Rik	0	0	0	0	0.00340118	0	0	0	0	0
3930402G23Rik	0	0	0	0	0.0138462	0	0	0	0	0.0124859
4430402I18Rik	0.0672506	0.135719	0.0538477	0.25904	0.0688805	0.0519248	0.211725	0.14275	0.165938	0
4432412L15Rik	0.076775	0.162425	0.125534	0.353017	0.0213732	0	0.0174151	0.00856296	0.00997973	0
4631416L12Rik	0.00444493	0	0	0	0	0.00691604	0.00496858	0	0.010421	0
4631423B10Rik	0	0	0	0.00544613	0	0	0	0	0	0.00986339
4632411B12Rik	11.2955	9.28598	7.73215	9.70308	8.13785	12.6096	11.5356	9.36595	11.4125	13.4974
4632411P08Rik	0	0.0102023	0	1.83e-06	0.00765516	0.0308857	0	0	0	0.00951841
4632415K11Rik	3.66601	3.92025	2.50003	2.45689	2.30237	6.5296	5.38208	2.57273	1.1629	1.77107
4632415L05Rik	2.13548	1.49222	1.092	1.34052	3.12304	3.10325	3.06367	0.865056	1.44193	0.848934
4632427E13Rik	0.12085	0	0.186762	0.241906	0.186453	0.494727	0.226639	0.316781	0.200545	0.0824596
4632428N05Rik	46.8992	66.6295	73.2879	88.5507	92.7352	28.6387	31.9377	6.47158	11.8827	14.4856
4632434I11Rik	5.82653	3.21039	2.32758	3.29345	3.9399	2.47936	0.858074	0.547149	0.353112	2.04726
4731417B20Rik	0	0	0	0	0	0	0	0	0	0
4732415M23Rik	0.275178	0	0.140676	0.220629	0.205173	0.605063	0	0.194425	0	0
4732416N19Rik	0	0.0794721	0.0445731	0	0.0317973	0.225118	0	0	0	0
4732418C07Rik	9.04762	8.69644	10.8746	12.9607	9.17511	10.0272	11.8599	16.5487	17.7955	7.54985
4732456N10Rik	0	0	0	0	0	0	0	0	0	0
4732457N14	0	0	0	0	0.00913618	0	0	0	0	0
4732465J04Rik	0	0	0	0	0	0	0	0	0	0
4732471D19Rik	1.41487	1.22813	0.8513	0.848023	0.657908	0.843823	0.861915	1.11911	1.88588	0.983169
4732471J01Rik	0.0496284	0.019075	0	0.0824033	0.0543909	0.0399374	0.0679514	0.0145204	0.13727	0.021666
4732490B19Rik	0	0	0	0	0	0	0	0	0	0
4732491K20Rik	0.393228	0.434593	0.0620979	0.208732	0.25522	0.371157	0.395895	0.172548	0.328515	0.153996
4831426I19Rik	10.1555	8.41343	7.032	3.95472	6.00402	2.87308	1.98593	0.615678	0.466486	1.211
4831440D22Rik	0	0	0	0	0	0	0	0	0	0
4831440E17Rik	0.0545805	0	0.0262023	0.0130102	0.0259669	0.0516053	0.0442749	0.059293	0.0251301	0.0406833
4832428D23Rik	0	0	0	0	0	0	0	0	0.00684074	0.00925074
4833403I15Rik	0	0	0	0.00567435	0.00867798	0	0	0	0	0.0429964
4833411C07Rik	0.0179831	0.0566354	0	0	0.0414282	0	0	0	0	0
4833413D08Rik	0	0	0	0	0	0	0	0	0	0
4833417C18Rik	0.303275	0.248052	0.154988	0.303687	0.11532	0.195104	0.141858	0.116164	0.0176083	0.207892
4833418N02Rik	0.200328	0.142803	0.0855728	0.106335	0.357809	0.188801	0.188377	0.186437	0.279195	0.195842
4833419F23Rik	1.88771	1.83584	2.17424	1.37627	1.45323	2.62489	3.02177	2.32181	1.65874	0.732603
4833420G17Rik	9.54819	7.59245	2.97224	4.66774	7.42851	7.34156	7.05042	1.55568	3.56591	8.42278
4833422C13Rik	0	0	0	0	0	0	0	0	0	0.04247
4833422F24Rik	0.637512	0.775757	0.25094	0.0183226	0	24.6474	28.4671	0.0168767	0.0213797	0
4833423E24Rik	0	0	0	0	0	0	0	0	0	0
4833424O15Rik	0	0	0	0.00509213	0	0	0	0	0	0
4833427G06Rik	0	0.102306	0	0	0	0	0	0	0	0
4833439L19Rik	21.0324	22.0592	15.2102	19.6005	16.3407	28.0094	28.545	18.1728	37.2155	30.7432
4833442J19Rik	1.26258	1.34925	0.408806	1.25383	1.69398	0.771068	0.980525	0.300573	0.358251	1.24139
4921501E09Rik	0	0	0.00488014	0	0	0	0	0	0	0
4921504A21Rik	0	0	0	0.0171622	0	0	0	0	0	0
4921504E06Rik	0.0115792	0	0	0	0	0.0186523	0	0	0	0
4921506M07Rik	0	0	0	0	0	0	0	0	0	0
4921507G05Rik	0.0944456	0.0424279	0.0427447	0.0412521	0.0846499	0.0428533	0.0447789	0.0402028	0	0.0189206
4921507P07Rik	0.0409745	0.126123	0.00826598	0	0.024634	0.0321834	0.091008	0	0.0106981	0.67312
4921508D12Rik	0	0	0	0	0	0	0	0	0	0
4921508M14Rik	0	0	0	0	0	0	0	0	0	0
4921509C19Rik	0	0	0	0	0	0	0	0	0	0
4921510H08Rik	0	0	0	0	0	0	0	0	0	0
4921511C20Rik	0	0	0	0	0	0	0	0	0	0
4921511H03Rik	0	0	0	0	0	0	0	0	0	0
4921511M17Rik	0	0	0	0	0	0	0	0	0	0
4921513D23Rik	9.90535	8.83712	11.4578	11.4266	11.5058	10.4058	10.8865	11.1217	11.2228	23.9678
4921513I03Rik	0	0	0	0.0114832	0.00867196	0	0	0	0	0.062931
4921515J06Rik	0.0395399	0.0203516	0.0208715	0.0410102	0	0.0822113	0.103882	0.0660187	0	0.0951755
4921517D21Rik	0	0	0	0	0	0	0	0	0	0
4921517D22Rik	0	0	0.114633	0.0833705	0.0269689	0	0	0	1.25e-07	0
4921517L17Rik	0.770589	0.491026	0.0732413	0.289522	0.225901	1.83314	0.917051	0.53864	0.595888	1.21341
4921521F21Rik	0	0	0	0	0	0	0	0	0	0
4921522P10Rik	0	0	0	0	0	0.0184414	0	0.0109845	0.011567	0
4921523A10Rik	0.0195626	0.0151355	0.0331616	0.0981979	0.0418279	0.0154945	0.0435358	0.0824081	0.125628	0.130669
4921524J17Rik	8.6708	8.50069	8.13867	8.7696	7.06057	8.26528	11.3021	7.33911	8.68816	18.0028
4921524L21Rik	0	0	0	0	0	0	0	0	0	0
4921525O09Rik	0	0	0	0	0	0	0	0	0	0
4921528I01Rik	0	0	0	0	0	0	0	0	0	0
4921528I07Rik	0	0	0	0.00701716	0.00519629	0	0	0.0237674	0	0
4921528O07Rik	0	0	0	0	0	0	0	0	0	0
4921530D09Rik	0.011837	0.0375361	0.0190872	0.0180568	0	0	0	0	0	0
4921530L18Rik	0.329401	0.32883	1.22037	0.363571	0.327004	0.279243	0.271057	1.57334	0.621786	1.42685
4921530L21Rik	0	0	0	0	0	0	0	0	0	0
4921531C22Rik	0.632787	0.621438	0.740467	0.848062	0.484372	0.682737	1.28202	0.681809	0.888776	0.454423
4921533I20Rik	0.0717614	0.0379023	0.689819	0.692081	0.579967	0	0.0271725	0.148426	0.0676859	0.0294584
4921536K21Rik	0.554016	0.468802	0.108093	0.234339	0.377597	1.07436	0.851387	0.283212	0.318468	0.43335
4921539E11Rik	0	0	0	0	0	0	0	0	0	0
4922501C03Rik	2.2501	2.17191	1.01421	1.21802	2.19174	3.01204	2.47615	0.984366	1.73527	1.49531
4922501L14Rik	0	0	0.00832925	0	0	0	0	0	0	0
4922502D21Rik	0	0	0	0.0122094	0	0.0244973	0	0	0	0
4922505E12Rik	0	0	0	0	0	0	0	0	0	0
4922505G16Rik	0.0651416	0.121784	0.108366	0.0998557	0.083335	0.0303915	0.0719885	0.0412091	0.00773581	0.0805255
4930401B11Rik	0	0	2.38e-06	0.0697556	0.0568408	0	0	0	0.0330429	0.128777
4930402E16Rik	4.67682	4.87069	3.0862	5.29853	4.87785	5.07616	4.38794	3.45178	4.55812	11.3346
4930402F06Rik	0	0	0	0	0	0	0	0.0176269	0	0
4930402H24Rik	7.66533	8.0296	4.41781	5.88648	5.13151	7.18387	6.38411	5.05822	5.48003	9.23454
4930402K13Rik	0	0	0	0	0	0	0	0	0	0
4930403L05Rik	0	0	0	0	0	0	0	0	0	0
4930403N07Rik	0.0585581	0.0777508	0.028142	0.0413443	0.0452967	0.10855	0.0283371	0.0519857	0.0384451	0.0612827
4930404A10Rik	0	0	0	0	0	0.0555423	0.0583251	0	0	0
4930404H21Rik	0	0	0	0	0	0	0	0	0	0
4930404I05Rik	0.103403	0.0406	0	0.0593717	0.107551	0.0810278	0.0843701	0.0533799	0.120314	0.308577
4930404N11Rik	51.899	50.7291	105.661	80.797	57.5614	82.8922	58.3514	10.7374	2.0116	1.27613
4930407I10Rik	0	0	0	0	0	0	0	0	0	0
4930408F14Rik	0	0	0	0	0	0	0	0	0	0
4930408O21Rik	0.13366	0.0483699	0.0457413	0.0881398	0.079729	0.0301105	0.0419458	0.0188039	0.0835686	0
4930412C18Rik	0.181981	0.218638	0	0.0608078	0.0173013	0.191782	0.174773	0	0.0165819	0
4930412D23Rik	0	0	0	0	0	0	0	0	0	0
4930412F15Rik	0	0	0	0	0	0	0	0	0	0
4930412O13Rik	0	0.00806282	0	0	0	0	0	0.0121462	0	0
4930413G21Rik	3.13207	2.34995	3.69633	3.16528	3.91171	3.09502	3.16936	1.65987	0.39176	1.09659
4930414N06Rik	0	0	0.118254	0.0617454	0	0	0	0	0	0
4930415F15Rik	0.590409	0.299637	0.193351	0	0.0703497	0.123323	0.125446	0.123187	0	0
4930415L06Rik	0	0	0	0	0	0	0	0	0	0
4930415O20Rik	0	0	0	0.0439703	0	0	0.0602076	0	0	0
4930417G10Rik	0	0.0125427	0	0.00615746	0	0	0.0182618	0	0	0.0110082
4930417M19Rik	0.0200969	0.094802	0.0311874	0.00757145	0.185771	0.0236142	0.0111431	0.00988277	0.0165188	0.00717104
4930417O13Rik	0	0	0	0.0179778	0	0.109731	0	0	0	0
4930417O22Rik	0	0	0	0	0	0	0	0	0	0
4930420G21Rik	0	0	0	0	0.0126237	0	0	0.0390838	0.0103281	0
4930420K17Rik	35.2111	36.7125	14.4131	16.5169	37.0348	69.9733	89.3828	26.5897	24.9261	92.9604
4930421P07Rik	0	0	0.0667972	0.188262	0.0482919	0	0	0	0	0
4930422G04Rik	2.26247	1.81742	1.18697	2.11251	1.70044	0.879435	0.391237	0.136666	0.385567	0.103401
4930422I07Rik	1.72773	1.7124	1.24774	1.97412	2.73626	1.82455	2.12683	1.31968	0.958894	2.64232
4930423M02Rik	0	0	0	0	0	0	0	0	0	0
4930425K10Rik	0	0	0	0	0	0	0	0	0	0
4930426L09Rik	0.116803	0.207355	0.0908281	0.0758419	0.20519	0.203688	0.241775	0.0368457	0.207515	0.0542292
4930427A07Rik	8.41016	4.96786	4.27561	7.25348	4.68738	2.05843	1.0102	0.298298	0.423627	0.047446
4930428D18Rik	0	0	0	0	0	0	0	0	0	0
4930428E23Rik	0	0	0	0	0	0	0	0	0	0
4930428O21Rik	0	0	0	0	0	0	0.0159884	0	0	0
4930429B21Rik	0.275015	0.194276	0.139842	0.168285	0.295814	0.357361	0.208385	0.154786	0.0704385	0.0454897
4930429F11Rik	0	0	0	0	0	0	0	0	0	0
4930430A15Rik	0	0	0	0	0	0	0	0	0	0
4930430D24Rik	0	0	0.0499271	0.0527105	0.266363	0	0	0	0.0518215	0.0997052
4930430F08Rik	7.09762	7.03726	4.04619	5.26657	6.02378	6.37125	6.52554	4.19109	4.03306	1.00409
4930430O22Rik	0	0	0	0	0	0	0	0	0	0
4930431F12Rik	0	0	0	0	0	0	0	0	0	0.0418844
4930431P03Rik	0.00610457	0	0.00478436	0.00945235	0.03885	0.0764275	0.0490375	0	0.0432582	0.00731128
4930432E11Rik	0	0	0	0	0	0	0	0	0	0
4930432K09Rik	0	0	0	0	0	0	0	0	0	0
4930432K21Rik	0.629743	0.303722	0.187832	0.498232	0.550046	0.378887	0.18857	0.116842	0.0335547	0.186187
4930432M17Rik	0	0	0	0	0	0	0	0	0	0
4930432O21Rik	2.00972	3.84326	4.80026	4.91801	3.33506	2.30629	6.09079	5.36015	4.67672	3.56667
4930433I11Rik	0	0	0	0	0	0	0	0	0	0
4930433N12Rik	0	0	0.0133752	0	0.0300748	0	0	0.166001	0.146263	0
4930434E21Rik	0.00853549	0	0	0	0	0	0	0	0	0
4930435E12Rik	0	0	0	0	0	0	0	0	0	0
4930438A08Rik	0	0	0	0	0	0	0.0405829	0.0272774	0.0639284	0
4930441O14Rik	0.0568307	0.0633408	0.00649067	0.112985	0.084725	0.102257	0.0624485	0.0467268	0.146725	0.0337862
4930442E04Rik	0	0	0.020417	0	0	0	0	0	0	0
4930442L01Rik	0	0	0	0	0	0	0	0	0	0
4930443G12Rik	0.0160614	0	0.012783	0	0.0093643	0	0	0.0146769	0	0.061921
4930444A02Rik	2.90634	4.79427	5.81906	6.92003	5.34234	2.62817	4.57479	2.50945	3.27672	1.15023
4930444F02Rik	0	0	0	0	0	0	0	0	0	0
4930444G20Rik	0.0122071	0	0	0	0.00702137	0.0195008	0	0	0.163841	0
4930444P10Rik	0.0223977	0	0	0	0	0	0	0	0	0
4930447A16Rik	0	0	0	0	0	0	0	0	0	0
4930447F04Rik	0	0	0	0	0	0	0	0	0	0
4930448K20Rik	0	0	0	0	0	0	0	0	0	0
4930449C09Rik	0	0	0	0	0	0	0	0	0	0
4930449E01Rik	0	0	0	0	0	0	0	0	0	0
4930449I24Rik	0	0	0	0	0	0	0	0	0	0
4930451C15Rik	0.0102939	0.015998	7.58e-07	8.3e-07	0.00602685	0	0.022543	0.0210793	0	0.0154767
4930451G09Rik	0.147417	0.0991574	0.044728	0.196987	0.106223	0.153629	0.0752069	0.0314243	0.0808879	0.0348002
4930451I11Rik	0	0	0	0	0	0	0	0	0	0
4930452B06Rik	0	0	0.0682424	0	0	0	0	0.0170239	0	0
4930452G13Rik	0	0	0	0	0	0	0	0	0	0
4930453N24Rik	17.3039	16.7778	14.0544	13.381	12.4401	25.8207	31.5968	16.2954	30.4549	15.407
4930455C21Rik	7.52731	6.98846	8.09267	8.67043	7.17136	9.29703	8.74629	9.89394	11.3982	5.53951
4930455F23Rik	4.00274	3.61218	2.49493	14.6022	4.63954	3.58437	4.13378	2.65636	3.7097	1.9674
4930458A03Rik	0	0	0	0	0	0	0	0	0	0
4930458D05Rik	0.0701697	0.0964136	0.107887	0.0540981	0.546665	0.829837	0.176969	0.562727	0.0711445	2.14283
4930458L03Rik	0	0	0	0	0	0	0	0	0	0
4930465A12Rik	0	0	0	0	0	0	0	0	0	0
4930465K10Rik	0.0409415	0.031392	0.049485	0	0	0.0954083	0	0.0255949	0	0
4930467E23Rik	0	0	0.0162203	0.101079	0.00287321	0	0	0.0205698	0.221708	0
4930468A15Rik	0	0	0	0	0	0	0	0	0	0
4930470H14Rik	0	0	0	0	0	0	0	0	0	0
4930470P17Rik	0	0	0	0	0	0	0	0	0	0
4930471D02Rik	0	0	0	0	0	0	0	0	0	0
4930471G03Rik	0	0	0	0	0	0	0	0	0	0
4930471M23Rik	34.3266	37.2263	72.9861	42.0315	58.649	54.9759	52.2368	43.231	46.7925	60.3761
4930473A02Rik	0	0	0.181726	0.21729	0.275854	0	0.0562679	0	0.0643322	0.0557357
4930473A06Rik	0.247599	0.435127	0.0653799	0.276545	0.347316	0.522081	0.627711	0.0466965	0.140676	0.175737
4930474M22Rik	0	0	0	0	0	0	0	0	0	0
4930474N05Rik	0	0	0	0	0	0	0	0	0	0
4930474N09Rik	0	0	0	0	0	0	0	0	0	0
4930479M11Rik	0	0	0	0	0	0	0	0	0	0
4930480E11Rik	0	0	0	0	0	0	0	0	0	0
4930481A15Rik	0	0.844609	0.0403391	1.51237	0.316425	0.0166078	1.52197	0	0	0.085804
4930481B07Rik	0.0239725	0	0	0.0537542	0.0419384	0.110128	0.131901	0.153544	0.0753784	0.376476
4930483J18Rik	0.0411154	0	0.0165119	0.0628963	0.0237728	0.0643081	0	0.042729	0.0485265	0
4930485B16Rik	0.0159335	0.00819074	0.00430359	0.0167949	0.0360694	0	0.00588604	0	0.00284561	0.0112273
4930486F22Rik	0	0	0	0	0	0	0	0	0	0
4930486G11Rik	0	0	0	0	0.00538748	0	0	0	0	0
4930486L24Rik	1.45363	0.88247	0.233864	0.555733	0.636556	1.36703	0.883672	0.489729	0.399265	5.4702
4930488L21Rik	0	0	0	0	0	0	0	0	0	0
4930488N24Rik	0	0	0.00804344	0	0	0	0	0	0	0
4930502E18Rik	0.0222728	0	0.017698	0	0	0	0	0	0	0
4930503B20Rik	0.0473722	0	0.0189713	0	0	0	0	0	0	0
4930503E14Rik	0	0	0	0	0	0	0	0	0	0
4930503E24Rik	1.5171	1.51786	4.73955	5.64504	5.08516	1.54224	2.05834	1.00761	0.562576	0.16569
4930503H13Rik	0	0	0	0	0	0	0	0	0	0
4930503L19Rik	12.0353	6.4321	8.24443	10.39	12.1112	8.07115	5.19471	6.05732	7.42435	13.1057
4930504O13Rik	0	0	0	0	0	0	0	0	0	0
4930505A04Rik	0	0	0	0	0	0	0	0	0.0246604	0.0316478
4930505H01Rik	0	0	0	0	0	0	0	0	0	0
4930505M18Rik	0	0	0	0	0	0	0	0	0	0
4930505O20Rik	0	0	0	0	0	0	0	0	0	0
4930506M07Rik	45.9757	45.8814	25.7709	9.92668	16.8324	52.2258	57.298	13.6383	34.3342	1.19501
4930507D05Rik	0.265954	0.351927	0.259833	0.146955	0.123588	0.27516	0.0941598	0.0410507	0.0159252	0
4930509E16Rik	0.0460561	0.0719703	0	0.0178194	0.0796371	0	0	0	0	0
4930510E17Rik	0	0	0	0	0	0	0	0	0	0
4930511I11Rik	0	0	0	0	0	0	0	0	0	0
4930511M06Rik	0	0	0	0	0	0	0	0	0	0
4930511M11Rik	0	0	0	0	0	0	0	0	0	0
4930512B01Rik	0	0	0	0	0	0.0256267	0	0	0	0
4930512H18Rik	0.0373515	0.116202	0.132863	0.0881627	0.0544518	0.0880985	0.566777	0.0829848	0.630152	0.0460762
4930513E20Rik	0	0	0	0.0182187	6.45e-05	0	0	0.00761837	0	0
4930513N10Rik	0.490957	0.411125	0.262352	0.265309	0.203498	0.249863	0.357331	0.234893	0.198653	0.0960752
4930513O06Rik	0	0	0	0	0	0	0	0	0	0
4930515G01Rik	0.445148	0.295502	0.153967	0.177753	0.352486	0.381232	0.399336	0.534644	0.279845	0.47434
4930515G16Rik	0	0	0.00020214	0	0.000462511	0	0	0	0	0.0923978
4930518I15Rik	0.282583	0.129143	0.129775	0.176788	0.170125	0.44483	0.055717	0.48486	0.559195	0.48007
4930519F09Rik	0.0486485	0.101911	0.897995	1.11232	1.21846	0.102098	0.0740984	0.105421	0.266216	0.237052
4930519F16Rik	0	0	0	0	0	0	0	0	0	0
4930519G04Rik	0	0	0	0	0.00679304	0	0	0	0	0.0886066
4930520O04Rik	0.824505	0.215435	0.0903505	0.156505	0.143837	0.144381	0	0.0908033	0.0756365	0.0982973
4930521A18Rik	0	0	0	0	0	0	0	0	0	0
4930522H14Rik	0	0	0	0	0	0	0	0	0	0
4930522N08Rik	0	0	0	0	0	0	0	0	0	0
4930523C07Rik	0.634286	1.9158	1.13229	0.27613	1.98745	0.605148	1.40665	1.15627	0.0428903	0.755965
4930524B15Rik	0	0	0	0	0	0	0	0	0	0
4930524E20Rik	0	0	0	0	0	0	0	0	0	0
4930524L23Rik	0.0226099	0.0110119	0.0354904	0.0121731	0.00436534	0.033016	0.0245256	0.0445704	0.0242776	0.0537273
4930524N10Rik	0	0	0	0	0	0	0	0	0	0
4930525F21Rik	0	0	0	0	0	0	0	0	0	0
4930525G20Rik	0.00797785	0.0245837	0	0.00754553	0	0	0.0178782	0.00696316	0.00715827	0
4930525M21Rik	0	0	0.504428	0.516022	2.36375	0	0	0	0	0
4930526D03Rik	0	0	0	0	0	0	0	0	0	0
4930526I15Rik	0	0	0	0	0	0	0	0	0	0
4930527J03Rik	0	0	0	0	0	0	0	0	0	0
4930528A17Rik	0.0745395	0.0188706	0.100189	0.129207	0.124264	0.0767046	0.0698125	0.0677584	0.0435292	0.0567845
4930528F23Rik	0.133855	0	0.0121787	0	0.0886285	0.118705	0.0171101	0	0	0
4930529C04Rik	0	0.00975744	0.182493	0.435939	0.096978	0	0	0.1131	0.410633	0.121164
4930529F22Rik	0	0	0	0	0	0	0	0	0.0043633	0
4930529M08Rik	0	0	0	0.0124454	0	0	0	0.0156361	0	0
4930533L02Rik	0	0	0	0	0	0	0	0	0	0
4930534B04Rik	8.08089	5.03963	5.1481	6.08517	5.4581	3.91721	1.88273	1.06223	1.35147	0.0858004
4930538K18Rik	0.0350906	0.0270492	0	0.0669518	0.0608103	0	0	0.0524601	0.0192889	0.0252758
4930539E08Rik	0.0399142	0.0417164	0.00348997	0.0234261	0.00517605	0.00686884	0.0579376	0	0	0
4930539J05Rik	3.79064	3.42799	4.23136	3.19125	4.43077	4.45949	4.712	0.595329	0.164064	0.604535
4930542C16Rik	0	0	0	0	0	0	0	0	0	0
4930542N07Rik	0	0	0	0	0	0	0	0	0	0
4930543L23Rik	0.0345708	0	0	0.0526158	0.0206192	0	0	0	0	0.110762
4930544D05Rik	0	0	0	0	0	0	0	0	0	0
4930544G11Rik	0	0	0	0	0	0	0	0	0	0
4930544L04Rik	0	0	0	0	0	0	0	0	0	0
4930544O15Rik	0.034466	0	0	0	0	0	0	0.110664	0.0877101	0
4930546C10Rik	0	0	0	0	0	0	0	0	0	0
4930547C10Rik	0	0	0	0	0	0	0	0	0	0
4930547M16Rik	0.0394253	0.0305566	0.00778415	0.0075581	0	0	0	0.00945304	0.010176	0
4930547N16Rik	6.54804	3.04231	3.73459	5.01354	4.29901	1.20368	0.377934	0.09074	0.203965	0.0174946
4930548G14Rik	0	0	0	0	0	0	0	0	0	0
4930548H24Rik	0	0	0.0116884	0	0.0167992	0	0	0.0429126	0	0.0203823
4930549C01Rik	0	0	0	0	0	0	0	0	0	0
4930550C14Rik	0.11179	0.145125	0	0.133332	0.190197	0.0597306	0.124685	0.0344056	0.110238	0.0723499
4930550L24Rik	0	0	0	0	0	0.0497219	0	0	0	0
4930553J12Rik	0	0	0	0	0	0	0	0	0	0
4930555F03Rik	0	0	0	0	0	0	0	0	0	0
4930555G01Rik	0	0	0	0.0114598	0	0	0	0	0.00139802	0
4930555I21Rik	0	0.0733332	0	0	0	0.0435289	0	0	0	0
4930556A20Rik	0	0	0	0	0	0	0	0	0	0
4930556J24Rik	0	0.0324948	0	0	0	0	0.0215795	0.0450936	0.0523048	0.0331671
4930556L07Rik	0	0	0	0	0	0	0	0	0	0
4930556M19Rik	0.371353	0.349937	0.0956826	0.0468716	0.279743	0.126219	0.187668	0.332568	0.172809	0.0414529
4930557A04Rik	0	0	0	0	0	0	0	0	0	0
4930558C23Rik	0	0	0	0	0	0	0	0	0	0
4930558J18Rik	0.707033	0.192457	0.0792209	1.36159	0.285938	0.234389	0.0143194	0	0	0
4930558K02Rik	0	0	0	0	0	0	0	0	0	0
4930562A09Rik	0	0	0	0	0	0	0	0	0	0
4930562C15Rik	0	0.0172216	0.0897198	0.00408513	0.00626193	0	0.00597889	0.0174868	0	0
4930562F07Rik	0.0532253	0	0.0729316	0	0	0.103405	0	0	0	0
4930563D23Rik	0	0	0	0	0	0	0	0.0165485	0.00916316	0
4930563E22Rik	0.0754877	0.0233353	0.0570148	0.0953069	0.0517827	0.0118037	0.00854565	0.0909146	0.0518642	0.0491054
4930563I02Rik	0	0	0	0	0	0	0	0	0	0
4930564B18Rik	0	0	0	0	0	0	0	0	0	0
4930564C03Rik	0	0	0	0	0	0	0	0	0	0
4930564D02Rik	0	0	0	0	0	0	0	0	0	0
4930564K09Rik	0	0	0	0	0	0	0	0	0	0
4930565O14	0	0	0	0	0.00604038	0	0	0	0.0128006	0
4930567H12Rik	0	0	0	0	0	0	0	0	0	0
4930567H17Rik	0	0	0	0	0	0	0	0	0	0
4930568D16Rik	0	0	0	0	0	0	0	0	0	0
4930569F06Rik	0	0	0	0	0	0	0	0	0	0
4930570E03Rik	0	0	0	0	0	0	0	0	0	0
4930570G19Rik	0	0	0	0	0	0	0	0	0	0
4930571K23Rik	0	0	0	0	0	0	0	0	0	0
4930572J05Rik	6.26194	7.8009	16.269	13.2572	4.32533	5.31971	6.15085	1.69942	1.1707	0.723878
4930572O03Rik	0	0	0	0	0	0	0	0	0	0
4930578C19Rik	0	0	0	0	0	0	0	0	0	0
4930578I06Rik	0	0	0	0	0	0	0	0	0	0
4930578I07Rik	0	0	0	0	0	0	0	0	0	0
4930578N16Rik	0.467162	0.15031	0.123087	0.597972	0.443955	0.647572	0.630318	0.29902	0.278156	0.11305
4930579C12Rik	0	0	0	0.0539773	0.0501159	0	0	0.0356857	0.00998197	0.2006
4930579C15Rik	0	0.032503	0	0	0	0	0	0	0	0.12727
4930579D07Rik	0	0	0	0	0	0	0	0	0	0.060313
4930579F01Rik	0	0	0	0	0	0	0	0	0	0
4930579G18Rik	0.277682	0.132582	0.192621	0.0657181	0.182893	0.270965	0.179076	0.14765	0.402777	0.298329
4930579G22Rik	1.70096	0.515712	0.589288	3.9046	0.907679	1.3834	0.32047	0.228319	0.517421	0.127802
4930579G24Rik	15.7846	13.4138	7.25935	15.9612	12.286	4.33014	3.05825	0.775056	1.0423	0.908354
4930579J09Rik	0.0558587	0.0661217	0.0665334	0.0523221	0.0896834	0.0867446	0.0144539	0.162482	0.0192805	0.340891
4930579K19Rik	0.14521	0.148388	0.0798907	0.0787815	0.181663	0.112463	0.25417	0.0262789	0.0289854	0
4930581F22Rik	0.388991	0.422872	0.476946	0.409959	0.522344	0.230508	0.325398	0.271249	0.0432097	0.168732
4930583H14Rik	0.537906	0.266191	0.146228	4.76231	12.8408	0.251066	0.356176	11.1703	2.82936	34.058
4930583I09Rik	0	0	0	0	0	0	0	0	0	0
4930583K01Rik	0	0	0	0	0	0	0.0659157	0	0.0329086	0.0425518
4930584F24Rik	0	0	0	0	0	0	0	0	0	0
4930588J15Rik	0	0	0	0	0	0	0	0	0	0
4930588K23Rik	0	0	0	0	0	0	0	0	0	0
4930588N13Rik	0.0227716	0.0351294	0	0	0	0	0	0	0	0
4930589L23Rik	0.656663	0.229666	0	0	1.33142	0.963787	0.530572	0	0	0.327144
4930589P08Rik	0	0	0	0	0	0	0	0	0	0
4930590J08Rik	0	0.0203089	0	0	0	0	0	0	0.0244811	0
4930591A17Rik	0	0	0	0	0	0	0	0	0	0
4930592I03Rik	0	0	0	0	0	0	0	0	0	0
4930594C11Rik	0.0887462	0.0963304	0.859217	1.21916	0.988778	0.196195	0.121955	0.154281	0.807817	0.0748885
4930594M22Rik	0.0272986	0.0322412	0	0.0367541	0	0.0641725	0.0384654	0.00641382	0.0133736	0
4930595M18Rik	0	0	0	0	0	0	0	0	0	0
4930596D02Rik	0	0	0	0	0	0	0	0	0	0
4930597L12Rik	0	0	0	0	0	0	0	0	0	0
4930597O21Rik	0.478266	0.516358	0.217918	0.14907	0.209557	0.433021	0.565715	0.0941861	0.0288908	0.164722
4930599N23Rik	0.309593	0.277083	0.349324	0.217394	0.340029	0.943167	0.583352	0.204635	0.51476	0.397679
4931400O07Rik	0	0	0	0	0	0	0	0	0	0
4931403G20Rik	0	0	0	0.0103382	0.0240236	0	0	0	0	0
4931403M11Rik	0	0	0	0	0	0	0	0	0	0
4931406B18Rik	0	0	0	0	0.00701481	0	0	0	0.00686653	0.00894934
4931406C07Rik	13.5928	13.1745	11.0678	12.9511	18.7047	17.1713	13.3606	10.7086	10.0148	7.25738
4931406H21Rik	0.0115828	0	0	0	0	0	0	0	0.00661502	0.00855274
4931406P16Rik	6.5263	6.45571	5.41776	6.16775	6.21173	5.35942	5.74649	4.90825	5.67029	10.5737
4931407G18Rik	0	0	0	0	0	0	0	0	0	0
4931408A02Rik	0	0.0231215	0	0.0679612	0.51183	0	0	0	0.0234239	0
4931408C20Rik	0	0.00748797	0.00379548	0	0.00541945	0	0.0155464	0	0	0
4931408D14Rik	0	0	0	0	0	0	0.03355	0	0	0
4931409K22Rik	0	0	0	0	0	0	0	0	0	0
4931414P19Rik	1.25248	1.2572	2.21185	2.40743	1.601	1.03346	1.52347	1.33091	1.30159	0.44929
4931417E11Rik	0	0	0	0	0	0	0	0	0	0
4931417G12Rik	0.171092	0.316957	0.0417852	0.186733	0.13427	0.0811405	0.0367574	0	0	0
4931422A03Rik	0.140887	0.0718256	0.0203116	0.158623	0.0795354	0	0	0	0	0
4931423N10Rik	0	0	0.0102066	0.0100585	0	0	0	0	0	0.0318581
4931428F04Rik	0.946241	0.816147	0.592055	0.899228	1.14709	1.12812	1.05333	3.56231	0.975094	3.22373
4931428L18Rik	0	0	0	0	0	0	0	0	0	0
4931429I11Rik	0	0	0	0	0.00804112	0.0108078	0	0.00709349	0	0
4931429L15Rik	0	0	0	0	0	0	0	0	0	0
4931429P17Rik	0	0	0	0	0	0	0	0	0	0
4931431C16Rik	0.226174	0.259529	0.0778103	0.040845	0.349422	0.366378	0.163288	0.200712	0.0534713	0.138802
4931431F19Rik	0	0	0	0	0	0	0	0	0	0
4931432M23Rik	0	0	0	0	0	0	0	0	0	0
4931440F15Rik	0.038727	0.0100907	0.21484	0.0287314	0.202274	0.0198344	0.0206436	0.0083854	0.0103163	0.0144371
4931440L10Rik	0	0	0	0	0	0	0.0193633	0	0.0194424	0
4931440P22Rik	0.810256	0.765691	0.762652	1.46183	1.05914	1.26377	0.919242	0.708192	0.651473	0.789323
4932411E22Rik	0	0	0	0	0	0	0	0	0	0
4932411G14Rik	0	0	0	0.00423403	0	0	0	0	0.00732426	0
4932411N23Rik	0	0	0.0181159	0.0119117	0	0	0	0	0	0
4932412H11Rik	0.0341624	0.0514945	0	0	0	0.0272687	0.00981813	0	0.00713859	0
4932414J04Rik	0	0	0	0	0	0	0	0	0	0
4932414N04Rik	0	0	0	0	0	0	0	0	0	0
4932415G12Rik	1.96759	2.27715	4.55304	2.23344	3.18419	1.97285	2.38471	2.69589	1.99899	1.69103
4932415M13Rik	0	0	0	0	0	0	0	0	0	0
4932416H05Rik	0.40112	0.62793	0.328308	0.428002	0.754416	0.55664	0.685115	0.268898	0.350196	0.62583
4932416K20Rik	0	0	0	0	0	0	0	0	0	0
4932418E24Rik	0	0	0	0	0	0	0	0	0	0
4932422M17Rik	0.626336	0.468113	0.324601	0.237117	0.274384	0.545379	0.407324	0.357615	0.398041	0.410851
4932425I24Rik	0.0518625	0	0.0179731	0	0.02582	0.0117641	0.0161089	0.00785506	0	0
4932429P05Rik	0	0	0	0	0	0	0	0	0	0
4932431L22Rik	0	0	0	0	0	0	0	0	0	0
4932431P20Rik	0	0	0	0	0.00392337	0	0	0	0	0.00638013
4932435O22Rik	0	0	0	0	0	0	0	0	0	0
4932438A13Rik	3.54295	3.40108	3.89455	2.71253	3.4819	3.44227	3.64852	4.68619	5.26635	8.47031
4932438H23Rik	0.0102538	0.0475293	0	0	0	0.0482048	0.0113044	0	0	0.0140851
4932441B19Rik	0	0	0	0	0	0	0	0	0	0
4932441J04Rik	0	0	0.0327194	0	0	0	0	0	0.035683	0
4932441K18Rik	0.831706	0.866806	1.67451	1.73659	1.81539	1.08142	0.98321	2.65893	2.36638	3.45151
4932442L08Rik	0	0	0	0	0	0	0	0	0	0
4932443G14	0	0	0	0	0	0	0	0	0	0
4932443I19Rik	0	0	0	0	0	0	0	0	0	0
4932443L11Rik	0.0181283	0.014308	0.00763477	0.00716804	0.0221056	0.0269756	0.0189394	0.00970524	0	0.0136712
4933400A11Rik	0	0	0	0	0	0	0	0	0	0
4933400C05Rik	0	0	0.0311142	0.116712	0	0	0	0	0	0
4933400F21Rik	0	0	0.00509647	0	0	0	0	0.00633992	0.00679375	0
4933400L20Rik	0	0	0	0	0	0	0	0	0	0
4933401B06Rik	0	0	0.0152975	0.0440658	0.0443811	0	0	0	0	0
4933401F05Rik	0	0	0	0	0	0	0	0	0	0
4933402D24Rik	0.03969	0.0414379	0	0	0.0230071	0.0209135	0.0294537	0	0	0.0174202
4933402E13Rik	0	0	0	0	0	0	0	0	0	0
4933402J07Rik	0	0	0	0	0	0	0	0	0	0
4933402N03Rik	0	0	0	0	0	0	0	0	0	0
4933402N22Rik	0	0	0	0	0	0	0	0	0	0
4933402P03Rik	0	0	0	0	0	0	0	0	0	0
4933403F05Rik	4.86215	5.15534	3.79183	4.6876	4.97998	4.66525	4.54695	6.84527	5.22961	10.0898
4933403G14Rik	0.268038	0.296287	0.287483	0.891176	0.834409	0.486358	0.814517	0.407257	1.37566	0.633608
4933403O03Rik	0	0	0	0	0	0	0	0	0	0
4933403O08Rik	0	0	0	0	0	0	0	0	0	0
4933404G15Rik	0	0	0	0	0	0	0	0	0	0
4933404M02Rik	0	0	0	0	0	0	0	0	0	0.0484135
4933404O12Rik	6.44474	1.83871	1.37093	2.99393	4.3633	1.73954	0.456069	0.439217	0.940209	0.382972
4933405L10Rik	0.0380941	0.0300503	0	0.0291417	0.0226229	0.0297214	0.0416831	0	0	0
4933405O20Rik	0	0	0	0	0	0	0	0	0	0
4933406F09Rik	0	0	0	0	0	0	0	0	0	0
4933406I18Rik	0	0	0.0209987	0.0402425	0	0	0	0.0281636	0	0
4933406J08Rik	0	0	0	0	0	0	0	0	0	0
4933406K04Rik	0	0	0	0	0	0	0	0	0	0
4933406M09Rik	0	0	0	0	0	0	0	0	0	0
4933407C03Rik	41.6132	49.4598	31.4262	24.4128	28.622	57.3253	55.1394	47.6672	49.8196	97.8055
4933407E24Rik	0	0	0	0	0	0	0	0	0	0
4933407H18Rik	0.840158	0.735806	0.599353	0.760303	1.13783	0.943412	0.760676	0.8475	1.03264	1.6803
4933407I18Rik	0	0	0	0	0	0	0	0	0	0.0103139
4933407K13Rik	0.203761	0.227036	0.375485	0.329973	0.253522	0.155608	0.283063	0.427876	0.693166	0.14352
4933407L21Rik	0	0	0	0	0	0	0	0.0224637	0.0517525	0
4933407P14Rik	0	0	0	0	0	0	0	0	0	0
4933408B17Rik	0.0400851	0.0475959	0.01581	0.0780064	0.022912	0	0.0117516	0.0345043	0	0.0588388
4933408J17Rik	0	0.12358	0.0112848	0.0315117	0	0	0.0150709	0	0.0164688	0
4933409D19Rik	0	0	0	0	0	0	0	0	0	0
4933409G03Rik	0	0	0	0	0	0	0	0	0	0
4933409K07Rik	0	0	0.0406022	0.0306455	0.0295842	0	0	0.0792486	0.0221697	0.227524
4933411G06Rik	0	0	0	0	0	0	0	0	0	0
4933411G11Rik	0.033239	0	0	0	0	0	0	0	0	0
4933411K16Rik	0.0478805	0.0251413	0.0491893	0.011658	0.054174	0.049704	0	0.0527778	0	0.0262863
4933411K20Rik	4.5162	4.74485	3.74396	5.17052	5.79763	3.8811	4.40456	3.68688	4.92656	4.63666
4933412E12Rik	1.76173	2.82168	0.308385	0.945531	2.48952	16.5375	25.8292	0.24578	5.71599	8.92172
4933412E24Rik	0	0	0	0	0	0	0	0	0	0
4933413G19Rik	0.0223792	0.0345195	0.0181359	0.0171039	0	0.03459	0.0228291	0	0	0
4933413J09Rik	0.00685052	0	0	0	0.00394356	0	0	0	0	0.00948966
4933415A04Rik	0	0	0	0	0	0	0	0	0	0
4933415F23Rik	0	0	0.253931	0.102466	0.0469685	0	0	0	0	0
4933416C03Rik	0	0	0	0	0	0	0	0	0	0
4933416E14Rik	0	0	0	0	0	0	0	0	0	0
4933416O17Rik	0	0	0	0	0	0	0	0	0	0
4933417A18Rik	0	0	0	0	0	0	0	0	0	0
4933417G07Rik	0.291875	0.42003	2.31577	1.69691	0.902941	0.166489	0.352712	0.409897	0.264089	0
4933421E11Rik	7.40242	7.89706	5.51167	7.22911	6.94025	8.91508	10.0089	11.8924	12.0602	6.7804
4933421I07Rik	0	0	0	0	0	0	0	0	0	0
4933422H20Rik	0	0	0	0	0	0	0	0	0	0
4933424B01Rik	8.77461	6.70905	5.82275	4.05824	4.90056	5.34616	5.03953	6.93052	7.84032	8.89666
4933424G06Rik	0	0	0	0	0	0.0821447	0	0	0	0
4933425L06Rik	0	0	0	0	0	0	0	0	0	0
4933425O20Rik	0	0	0.0159665	0.0152617	0	0	0	0	0	0.0371346
4933426I21Rik	1.93609	2.3948	2.12108	2.81743	2.75614	1.76004	2.20754	1.5349	2.58333	2.76241
4933426K07Rik	0	0	0	0	0	0	0	0	0	0
4933426M11Rik	33.8259	43.8687	35.4045	34.8945	45.7061	70.7829	92.5175	57.9455	107.829	87.7621
4933427D06Rik	0.00891621	0	0	0.0135828	0	0	0	0	0	0.0124913
4933427D14Rik	1.68484	1.47163	1.59431	1.82553	1.61763	1.73484	1.61798	1.49501	1.79349	2.22871
4933427E11Rik	0.0191574	0.120181	0.015432	0.0441863	0.0449917	0	0.128604	0	0.0263639	0.0661228
4933427G17Rik	0.0331691	0.102148	0.0128053	0.125686	0.115319	0.0511494	0.0186806	0.0165472	0	0.0968307
4933427G23Rik	0.0239107	0	0.0298115	0.0892	0.0683336	0.0368178	0	0.00629533	0.0228996	0.166089
4933428G20Rik	0	0.0268005	0	0.0384109	0	0	0	0.0184658	0	0
4933428M09Rik	0	0	0	0	0	0	0	0	0	0
4933429F08Rik	0.0123334	0.0293613	0.220751	0.0273698	0.00349171	0.597739	0.335018	0.4675	0.040295	0
4933429O19Rik	0	0	0	0	0	0	0	0	0	0
4933430H15Rik	0	0.0126623	0	0.0109614	0.0127405	0.0128735	0	0.0226191	0.0136718	0
4933430I17Rik	0.173423	0.136589	0.197566	0.389857	0.0927683	0.568081	0.766787	0.519045	3.94744	0.110309
4933431E20Rik	0.25915	0.438953	0.00336887	0.149531	0.690282	0.125674	0.186543	0	0.00468308	0
4933432B09Rik	0.017373	0.0336278	0.058912	0.561129	0.053222	0.0205448	0.0193315	0.0846297	0.220469	0.0894497
4933432I09Rik	0	0	0	0	0	0	0	0	0	0
4933432K03Rik	0	0	0	0	0.0313991	0	0	0	0	0
4933433C11Rik	0	0	0	0	0	0	0	0	0	0
4933433G08Rik	0	0	0	0	0	0	0	0	0	0
4933433P14Rik	10.7976	11.7399	9.86756	13.3465	13.1369	11.6696	12.234	9.5581	15.0772	9.71648
4933434E20Rik	19.4096	20.7628	20.1172	20.8488	21.3085	26.7988	31.5339	24.4089	40.3639	31.822
4933434I20Rik	0	0	0	0	0	0	0	0	0	0
4933434M16Rik	0	0	0	0	0	0	0	0	0	0
4933436C20Rik	0.187401	0.0874625	0.192962	0.128373	0.134135	0.0285914	0.0207956	0	0.029084	0.0372273
4933436I01Rik	0	0	0	0	0	0	0	0	0	0
4933437F05Rik	0.239585	0.0528463	0	0.193805	0.201545	0.792149	0.260097	0	0.0785817	0.202992
4933437N03Rik	0	0.0341104	0.0178444	0	0	0.0345566	0.0933537	0.0439528	0	0
4933439C10Rik	0.842133	0.612108	1.02454	1.13569	0.403672	0.36401	0.385518	0.598529	0.686374	0.693793
4933439F11Rik	0	0	0	0.0120399	0	0	0	0	0	0
4933439F18Rik	8.64732	10.6618	6.193	6.38243	8.50711	7.17328	7.43462	9.10998	7.92101	20.8697
4933440M02Rik	0	0	0.00482886	0	0	0	0	0	0	0
5031410I06Rik	0	0	0	0	0	0	0	0	0	0
5031414D18Rik	3.5736	6.40353	1.86261	3.50347	6.24153	9.25391	10.6331	1.53055	4.76833	3.85272
5031425F14Rik	0.0742218	0.232601	0.171336	0.647548	1.86838	0.0327141	0.0891878	0	0	0.0419839
5031426D15Rik	0	0	0	0	0	0	0	0	0	0
5031439G07Rik	100.311	109.94	136.702	79.3589	65.4901	88.0746	77.1222	31.107	26.289	14.8989
5033403H07Rik	0	0	0	0	0	0	0	0	0	0
5033404E19Rik	0	0	0	0	0	0	0	0	0	0
5033406O09Rik	0.137134	1.66166	0.0935112	0.180239	0.13777	0.127963	2.59722	0.0144713	0.0328818	0
5033411D12Rik	0.0411168	0.261901	0	0.0834248	0.094493	0.0430196	0.174576	0.0247788	0.108339	0.0886316
5033414D02Rik	28.1706	24.7924	27.5097	28.3339	23.3665	54.1891	63.2935	28.2725	25.6873	21.5425
5033430I15Rik	0.535687	0.658981	0.141665	0.269342	0.298485	1.25129	0.418613	0.801024	0.534008	1.97072
5133401N09Rik	10.0411	10.9129	10.2109	10.7228	12.048	37.3494	49.7297	39.4872	49.0618	75.2197
5330413P13Rik	0	0	0	0	0.00370948	0	0	0	0	0
5330416C01Rik	0	0	0	0	0	0	0	0	0	0
5330417C22Rik	0.00647062	0	0	0.00488653	0.00758197	0	0	0	0	0
5330417H12Rik	0	0	0	0	0	0	0	0	0	0
5330426P16Rik	7.94393	8.58584	3.62477	4.63181	15.3625	11.1229	8.73467	11.6682	8.56828	36.8277
5330427O13Rik	0	0	0	0	0	0	0	0	0	0
5330432E05Rik	0	0	0.113222	0.0297136	0.00442124	0	0	0.088248	0.00711843	0
5330434G04Rik	0	0	0	0	0	0	0	0	0	0
5330437I02Rik	0	0	0	0.00527954	0.0080601	0	0	0.00705859	0	0.0203846
5330439B14Rik	0	0	0	0	0	0	0	0	0	0
5430400D12Rik	0.0426439	0.0219713	0.0578067	0.101873	0.0170701	0.0898458	0.0322481	0.0959106	0.101391	0
5430401F13Rik	0	0	0	0	0	0	0	0	0	0
5430402E10Rik	0	0	0	0	0	0	0	0	0	0
5430402O13Rik	0.261925	0.235126	0.0220351	0.021534	0.0492508	0.255401	0.249559	0.0585448	0.10099	0.174456
5430405G05Rik	0	0	0	0	0	0	0.0187718	0	0	0.938277
5430405H02Rik	0.265822	0.368112	2.66869	2.6818	0.927307	1.11563	2.08711	2.12436	4.64165	2.89822
5430407P10Rik	0.0272323	0.0210455	0	0	0.0161108	0.104807	0.0225376	0	0	0.048285
5430413K10Rik	0	0	0	0	0	0	0	0	0	0
5430416O09Rik	0	0	0.00412778	0	0	0	0	0	0	0
5430417L22Rik	4.11883	4.79553	4.12389	4.77132	4.49083	4.52719	4.46036	12.1927	14.0486	19.8716
5430419D17Rik	0	0	0	0	0	0	0	0	0	0
5430421F17Rik	0	0	0	0	0	0	0	0	0	0
5430421N21Rik	0	0	0	0	0.000873728	0	0	0	0	0
5430425J12Rik	0	0	0	0	0	0	0	0	0	0
5430427O19Rik	5.50414	6.21501	11.0975	13.01	11.0081	6.62675	9.76511	2.20765	9.67425	1.09333
5430433E21Rik	0	0	0	0.0119542	0	0	0.00878015	0	0.0112011	0.475044
5430435G22Rik	117.39	121.309	123.84	81.7173	65.9258	167.217	142.851	56.6376	29.3086	17.722
5430437P03Rik	50.7665	58.1113	43.9921	40.8085	39.7481	52.46	60.9585	25.8516	18.5492	10.8013
5530400C23Rik	0	0	0	0	0	0	0	0	0	0
5530401A14Rik	0	0	0	0	0	0	0	0	0	0
5530601H04Rik	0.996272	0.879682	0.872193	1.26447	1.24503	1.15131	1.34988	0.801702	0.812909	0.615642
5730403B10Rik	9.07243	9.54144	7.26813	7.12721	5.55582	6.94472	6.03476	4.92585	5.42987	2.72021
5730403I07Rik	0	0	0	9.34e-07	0	0	0	0	0	0
5730403M16Rik	6.35554	6.53845	4.26209	6.00272	6.44995	8.25135	8.09546	5.04159	6.21598	13.3172
5730405O15Rik	0.263595	0.14248	0.234065	0.182792	0.30277	0.168689	0.161183	0.18796	0.181116	0.202927
5730408K05Rik	1.23151	1.28838	2.94854	1.63224	1.0425	0.310624	1.20801	0.666257	0.644054	0.200141
5730409E04Rik	4.08199	6.13929	5.09429	6.45599	4.33659	3.099	4.94133	4.8458	6.04316	0.678643
5730409K12Rik	0	0	0	0.00758731	0	0	0	0	0.0122926	0
5730410E15Rik	0	0	0	0	0	0	0	0	0	0
5730416F02Rik	1.83308	2.43155	21.6064	22.8119	17.7033	3.35521	2.3649	1.42009	1.27599	0.994631
5730416O20Rik	0	0	0	0	0	0	0	0	0	0
5730419I09Rik	8.03046	5.42631	4.52583	6.13205	6.42911	5.33839	5.26301	2.30993	3.7315	2.82954
5730422E09Rik	0.028107	0	0.011368	0	0	0.0220437	0.0154101	0.0585955	0.0329442	0
5730437N04Rik	60.7273	57.1971	50.4725	65.3035	57.4798	64.9322	61.6855	45.6031	49.2251	36.0962
5730455O13Rik	5.65601	6.13177	6.8397	4.15349	4.6456	4.66451	5.31761	7.00716	6.98748	1.62659
5730455P16Rik	5.44343	4.95911	4.32012	5.72556	5.61385	5.2027	4.36862	4.35501	4.70113	5.19592
5730457N03Rik	0	0	0	0	0	0	0	0	0	0
5730460C07Rik	0	0	0	0	0	0	0	0	0	0
5730469M10Rik	11.4986	18.9543	27.3137	25.7488	14.2701	7.81455	10.2251	19.6322	10.0669	2.60442
5730494M16Rik	8.48533	8.0634	8.18309	5.42331	4.66847	2.85946	2.63208	2.72677	2.6798	0.670892
5730494N06Rik	15.8512	20.6696	29.3546	27.1497	23.2924	28.5665	35.4729	49.9894	46.8416	36.9211
5730507C01Rik	0	0.0156336	0.114113	0.109221	0.0472713	0	0	0.0696102	0.0324996	0.000112124
5730508B09Rik	16.3684	10.5816	21.8249	17.2522	14.0352	54.6745	52.4813	21.5127	18.3536	8.33343
5730522E02Rik	0	0.0253771	0	0	0	0	0	0	0	0
5730528L13Rik	1.77122	2.06963	4.4266	3.1371	0.589618	12.4289	6.26367	27.0719	22.7399	17.4449
5730559C18Rik	0.00712926	0	0	0	0	0	0	0.0103138	0.156244	0
5730577I03Rik	0.0718261	0.016132	0.0408818	0.0563611	0.245151	0.081503	0.226648	0.0266055	0.0457212	0.147544
5730588L14Rik	0.0677617	0	0	0	0.0513665	0	0	0	0	0
5730590G19Rik	4.33691	3.23205	1.70542	2.21699	2.16889	1.31737	0.409518	0.00923706	0.112766	0.00446292
5730596B20Rik	0	0	0	0	0.0039854	0	0	0	0	0.0101713
5730601F06Rik	3.38872	3.7902	5.24263	6.26639	4.3326	3.26808	2.8584	4.64328	5.80157	5.83111
5830403L16Rik	0	0	0	0	0.0099051	0	0.0574622	0	0	0
5830405N20Rik	0	0.0201391	0	0	0.0226622	0.122175	0.153277	0	0.0418607	0
5830411N06Rik	0	0	0	0	0	0	0	0	0	0
5830415F09Rik	1.8591	3.42722	2.65223	3.4605	2.39956	2.75364	3.6847	2.21002	3.22291	1.47889
5830416P10Rik	0.00397554	0.00627439	0.0153965	0.0298627	0.00226371	0.00622326	0	0	0.0137587	0
5830417I10Rik	1.37853	1.71521	3.07272	2.30676	2.76321	1.37357	1.66932	3.67165	3.62958	3.66263
5830418K08Rik	3.12595	2.49677	2.14834	3.85542	2.2596	2.28431	2.13881	2.97024	4.34104	3.52372
5830428M24Rik	0.105093	0.0825941	0	0	0	0.123539	0.206654	0	0	0.140923
5830432E09Rik	2.93793	3.73941	2.32166	3.96289	2.7355	2.04772	1.14425	1.04837	3.16356	6.06992
5830433M19Rik	8.26458	6.71656	8.54496	8.58707	6.73285	7.27093	8.04574	5.93955	6.57696	5.31713
5830444B04Rik	0.00967807	0.0734765	0	0	0	0.0254713	0.281591	0	0	0
5830473C10Rik	0	0	0	0	0	0	0	0	0	0
5830477G23Rik	0	0	0.311928	0.185243	0.114521	0	0.0841729	0.389453	0.176925	0.0209091
5930403L14Rik	0	0	0	0	0	0	0	0	0	0
5930412G12Rik	0	0	0	0	0	0	0	0	0	0
5930416I19Rik	12.9376	9.46778	7.90133	7.88285	7.34322	9.53097	7.1712	6.5313	5.24195	4.72151
5930422O12Rik	0	0	0	0	0	0	0	0	0.013825	0
5930430L01Rik	0.111002	0.155627	0.0374	0.0608002	0.0734108	0.0828259	0.0824062	0.0684315	0.0398254	0.0226442
5930434B04Rik	8.01729	10.3907	4.80924	7.0463	6.57882	7.38794	7.2382	3.7987	3.94759	13.3547
6030405A18Rik	0	0	0	0	0	0	0	0	0	0.0116318
6030407O03Rik	0	0	0	0	0	0	0	0	0	0
6030408B16Rik	0.0128115	0.0797797	0	0.00967406	0	0	0.0147339	0	0	0
6030419C18Rik	0	0	0.0074338	0	0	0	0.0104493	0	0	0
6030422M02Rik	0.0100107	0.030752	0.0320196	0	0	0	0.0452284	0	0.00931186	0
6030426L16Rik	0	0	0.0665491	0.0839405	0.0485327	0	0	0.0253288	0	0
6030429G01Rik	1.57577	2.05376	0.00769761	0	1.57742	10.9187	18.9799	0	0	0.593423
6030443J06Rik	0.0455448	0.0176208	0.426223	0.326602	0.182992	0.0177272	0.013284	0.210002	0.211547	0.109364
6030445D17Rik	0.122782	0	0.021686	0.125529	0.0569574	0.104495	0.0456596	0.0169941	0.0995693	0
6030446N20Rik	4.79352	5.54609	4.27632	3.85805	3.02621	4.22851	5.19744	3.07502	2.7038	0.765214
6030452D12Rik	0	0	0.0113914	0	0.00419276	0	0	0.00793668	0.00893099	0.0231863
6030458C11Rik	6.34934	7.36163	4.42936	2.68427	5.27897	6.63758	8.25307	4.83592	5.29395	5.52384
6030468B19Rik	0	0.0664879	0	0.0326432	0.0261119	0.0979329	0	0	0.0356701	0
6030498E09Rik	0	0	0	0	0	0	0	0	0	0
6130401L20Rik	0	0.0148196	0	0	0	0	0.165407	0	0	0
6230400D17Rik	0.295416	0.152379	0.0592125	0.0195436	0.165141	0.151834	0.0874411	0.0288779	0.0645407	0.0422454
6230409E13Rik	0	0	0	0	0.00308613	0	0	0.00247614	0	0.00696309
6230416C02Rik	0.0130729	0.0204168	2.05592	2.64123	1.40078	0.021212	0	3.67465	2.15687	3.37862
6230427J02Rik	3.7022	6.13634	4.40251	5.15038	4.20095	3.22685	2.11449	0.843038	0.77319	1.05913
6330403A02Rik	0.0374257	0.0148318	0.11714	0.0240952	0.0237511	0.0361767	0	0.19058	0.0113685	0
6330403K07Rik	0	0	0.0115638	0.0222542	0.00865899	0	0.0161254	0	0.0211222	0
6330403M23Rik	1.79287	2.18532	1.90463	2.12512	2.23944	1.52061	1.26096	2.20163	2.72595	3.26395
6330405D24Rik	0.316862	0.406554	1.34562	1.37982	1.0253	0.358031	0.222533	3.03575	0.429484	0.211065
6330406I15Rik	0	0	0	0.0242984	0.0366429	0	0	0.0228659	0	0.01074
6330407A03Rik	0	0	0	0	0	0	0	0	0	0
6330407J23Rik	0	0	0	0	0	0	0	0	0	0
6330408A02Rik	0.89123	1.05857	0.987828	1.0422	1.17286	1.10327	1.28638	1.13548	1.94893	1.1273
6330409D20Rik	0.187352	0	0.0985022	0.0829323	0.0457686	0.0965879	0.0688562	0.0334872	0	0.0750332
6330409N04Rik	25.9892	26.446	31.7419	26.4814	22.4625	42.9843	44.9429	32.5983	42.6019	28.6572
6330411D24Rik	0	0	0	0	0	0	0	0	0	0
6330415B21Rik	0	0	0	0	0	0	0	0	0	0
6330415G19Rik	0.0162089	0.169002	0.0252204	0.0588428	0.0180647	0.0484461	0.0513878	0.077936	0.0224106	0
6330416G13Rik	4.22939	4.60486	8.64433	5.44946	4.70407	9.9199	7.19602	9.43204	11.0908	1.62156
6330416L07Rik	2.40151	2.55509	3.72967	3.53489	3.65798	2.01985	3.94655	2.84947	3.03685	2.03281
6330420H09Rik	0	0	0	0	0	0	0	0	0	0
6330439K17Rik	0.0173588	0.0108334	0.0162265	0.103597	0.063928	0.0108386	0.0513231	0.0354617	0.0516908	0.174967
6330503K22Rik	2.74633	2.1604	1.69339	2.71544	2.34278	1.64064	1.11628	1.7451	2.19623	2.55858
6330512M04Rik	0.00751453	0.0352225	0	0.0168416	0.0173233	0.011541	0.0590979	0.00772019	0.0086029	0.0226677
6330527O06Rik	0	0	0	0	0	0	0	0	0	0
6330545A04Rik	0.343638	0.533721	0.386141	0.333827	0.315411	0.569352	0.480801	0.0350035	0.173799	0
6330549D23Rik	2.68761	2.5528	3.53574	2.64107	2.5819	2.13225	3.00501	4.42991	3.77749	1.91865
6330577E15Rik	55.8753	64.75	38.7678	37.8614	43.8486	53.1544	61.7078	35.2678	35.8689	46.2639
6330578E17Rik	41.9225	48.172	35.6489	26.0286	28.1439	174.243	232.415	94.0072	118.162	100.696
6430411K18Rik	0	0	0	0	0	0	0	0	0	0
6430526N21Rik	5.63164	5.78303	4.73467	4.28782	4.14958	4.84152	5.45376	1.28255	1.21638	0.423554
6430527G18Rik	24.0034	27.7311	30.2774	22.6143	21.8325	27.4938	19.3274	4.90183	12.4271	12.3557
6430531B16Rik	0.16712	0.162951	0.213957	0.168984	0.116757	0.0931618	0.0198454	0	0	0.119028
6430548M08Rik	13.7222	14.7386	12.044	6.41887	8.28185	5.59137	4.6834	1.12945	1.69976	0.54568
6430550D23Rik	0.155315	0.121365	0.168305	0.10719	0.0948457	0.0487276	0.181665	0.059685	0.112092	0.0211441
6430562O15Rik	0.0142705	0.0444315	0.0236366	0.0114101	0.00886125	0	0.109685	0	0.0326837	0
6430571L13Rik	0.0170379	0.0806103	0.0859714	0.10121	0.0490428	0.0265594	0.0754507	0.0194323	0.0329691	0.0434157
6430573F11Rik	0	0	0	0.00944042	0	0	0	0	0	0
6430598A04Rik	0.987367	0.9639	0.229705	1.36935	0.864695	0.796391	0.300361	0.051886	0.0734193	0.242467
6430704M03Rik	0	0	0	0	0	0	0	0	0	0
6530401D17Rik	0	0	0.00333876	0	0.00505251	0	0	0	0	0
6530401N04Rik	4.0542	5.01169	2.376	3.15343	3.11698	4.13695	4.73045	1.4297	1.41486	0.574124
6530402F18Rik	0.719405	0.835502	0.0153477	0.0293538	1.19459	1.83994	1.35982	0.212653	0.0532964	5.23307
6530409C15Rik	0.0328584	0.0506143	0.0130508	0.0256105	0.00981852	0.329785	0.471399	0.349371	0.419249	0.890767
6530411M01Rik	0	0	0	0	0	0	0	0	0	0
6530418L21Rik	0.757018	0.549505	0.408843	0.16644	0.508189	0.133452	0.128556	0.240441	0.0213114	0.195557
665845	0	0	0.000306636	0.00979622	0.00269482	0	0	0	0	0.00350457
668101	0.130141	0.836693	4.70682	4.03883	13.9054	0.229478	2.11554	1.53733	1.76446	1.38208
6720401G13Rik	0.553361	0.482908	0.636434	0.546955	0.567274	0.528271	0.368321	0.845857	0.641789	0.320109
6720416L17Rik	0	0	0	0	0	0	0	0	0	0
6720456B07Rik	169.472	168.375	115.867	93.1117	133.903	167.676	188.855	140.7	112.575	137.32
6720456H20Rik	4.95845	8.35911	12.4934	6.21746	7.1346	3.40707	7.62207	6.2218	3.06884	2.61401
6720457D02Rik	0.95934	1.18773	3.85153	1.94155	1.10592	0.640528	0.837454	2.23118	0.975689	0.219302
6720463M24Rik	5.69081	3.56576	3.40995	2.91552	2.96792	1.78862	1.37768	0.697518	0.807391	0.110318
6720468P15Rik	0.0293479	0	0	0	0.017089	0	0	0.015446	0.0172834	0
6720489N17Rik	1.0236	2.51022	1.8447	1.89077	2.47548	0.389809	0.73449	0.683271	0.26534	0.0588973
6820408C15Rik	0.0118318	0	0	0	0.0069148	0	0	0.0131229	0	0
6820426E19Rik	0	0	0	0	0	0	0	0	0	0
6820431F20Rik	0.987195	0.440563	4.91731	4.16518	2.08146	1.01346	0.45964	6.23236	4.2137	7.54057
7120451J01Rik	0.0143024	0.0327491	0.0173326	0.0324107	0.0142709	0.0338039	0.00819416	0.00656118	0.0738034	0.157467
7420416P09Rik	0	0	0	0	0	0	0	0	0	0
7420426K07Rik	0	0	0	0	0	0	0	0	0	0
7420461P10Rik	0	0	0	0	0	0	0	0	0	0
7530420F21Rik	0	0	0	0	0	0.0706216	0.0255188	0	0.0245491	1.52352
8030411F24Rik	0	0	0	0	0	0	0	0	0	0
8030423F21Rik	0	0	0	0.0192963	0	0	0	0	0	0
8030423J24Rik	0	0	0	0	0	0	0	0	0	0
8030453O22Rik	0.594626	0.376208	0.0248297	0.0119089	0.0834959	0.49806	0.156169	0.0179553	0	0
8030462N17Rik	5.12082	4.30076	5.45284	4.73096	5.23939	4.83436	4.33993	7.28354	8.45279	12.3336
8030474K03Rik	0	0	0	0	0	0	0	0	0	0
8430406I07Rik	5.97145	5.12753	3.71539	4.38437	3.95792	4.09465	4.05161	3.15951	3.46838	4.58258
8430408G22Rik	0.034721	0	0.0137333	0.0129387	0.040444	0.0534792	0.0748753	0	0.127028	0.0321731
8430410A17Rik	13.5505	9.82597	11.3811	16.1531	9.30071	6.0226	4.36354	8.31758	10.9961	8.33207
8430410K20Rik	14.1601	15.3567	13.8136	14.9413	15.7366	17.0208	20.1963	19.7786	22.0275	12.6397
8430419L09Rik	3.31794	3.55861	4.45249	3.78142	2.65091	2.5877	2.08075	1.97421	3.59523	0.37046
8430426H19Rik	3.52394	3.83973	3.44531	7.37854	4.75217	4.36757	6.28215	3.64691	7.99915	5.23459
8430426J06Rik	0	0	0	0.0215564	0	0	0	0	0	0
8430427H17Rik	3.2973	4.64271	4.02247	2.62121	5.30644	2.31517	3.11247	2.01814	2.45399	2.92241
8430429K09Rik	0.338014	0.228017	0.677616	0.28192	1.61888	0.225992	0.291699	0.110459	0.131176	0.123567
8430431K14Rik	0	0	0	0	0	0	0.011928	0	0	0
9030025P20Rik	0.630299	0.112951	2.725	3.01485	4.86938	0.455215	0.126056	3.85893	2.85834	3.61919
9030224M15Rik	0.0151634	0	0.0596577	0	0	0	0	0	0	0
9030409G11Rik	0.0149607	0.0108099	0.0380685	0.127233	0.0471083	0.0483327	0.0268517	0.355399	0.0979243	0.0080779
9030418K01Rik	3.037	3.70897	3.81771	2.69639	4.74943	2.03492	1.60168	1.96997	1.31608	4.25346
9030420J04Rik	0.0451178	0.00694775	0	0.534981	0.0159474	0.0495182	0.0254502	0.00420049	0.361463	0.011736
9030425E11Rik	1.95124	0.600949	4.20584	7.65437	15.465	3.22731	2.08203	233.916	116.316	134.227
9030607L17Rik	1.2416	1.18061	0.71902	0.742274	0.205973	1.22276	1.02093	0.580303	0.140489	0
9030612E09Rik	0	0	0	0	0	0	0	0	0	0
9030617O03Rik	16.5667	16.7653	6.61828	13.2936	6.82569	11.9123	15.8169	6.61641	8.95195	7.86365
9030619P08Rik	0	0	0.00108909	0	0	0	0	1.86348	0.300775	0.834868
9030624G23Rik	0	0	0.4553	0.0477955	0.0180326	0	0	0.419025	0.0143658	0.0184182
9030624J02Rik	35.058	41.9712	29.8116	26.2418	26.0291	32.4342	43.4204	33.9406	31.2774	18.1479
9030625A04Rik	10.0392	25.5682	19.4992	6.64072	14.818	46.4249	125.147	67.1516	30.8436	36.1829
9130004J05Rik	0	0	0.0228075	0	0	0	0	0	0	0
9130008F23Rik	0.872255	0.794738	0.0696445	0.632691	0.16829	0.869033	0.894252	0.0551066	0.0962552	0.0475046
9130011E15Rik	7.45487	6.93684	4.90116	4.08764	4.84747	8.97636	9.53494	6.8364	9.79746	9.43285
9130011J15Rik	34.746	34.2573	24.2755	26.6719	23.3856	32.8755	34.7333	31.8193	31.8814	55.4909
9130014G24Rik	0.0208655	0.0325078	0.0168527	0.0262392	0.0888334	0.178456	0.36117	0.232941	0.825686	3.18533
9130015A21Rik	0	0	0	0.0505986	0	0	0.0644458	0	0.158308	0
9130017K11Rik	0	0.0141448	0	0.0187443	0	0	0	0.00493539	0	0
9130017N09Rik	0	0.0378925	0.0249363	0.0354061	0.018418	0.359158	0.602177	0.00962612	0.138543	0
9130019O22Rik	0.923718	1.56365	1.49597	0.720102	1.00519	0.544686	1.30275	0.625194	0.143562	0.749019
9130023H24Rik	0.914604	0.950908	0.992458	0.863069	1.24773	2.08348	2.57683	2.43382	1.37692	2.33416
9130024F11Rik	0.176407	0.178412	0.105195	0.414916	0.13833	0.20939	0.287053	0.0891475	0.244373	0.0799226
9130204L05Rik	0	0	0	0	0	0	0	0	0	0
9130206I24Rik	1.39878	1.13837	0.471194	1.94441	0.704212	0.55354	0.261608	0.0715042	0.186944	0.023205
9130208D14Rik	0.376656	0.15693	0.479629	1.06007	1.70034	4.46126	1.25586	1.68399	13.5791	20.4904
9130209A04Rik	0	0	0	0	0	0	0	0	0	0
9130213A22Rik	0.0178276	0.0548599	0.0272898	0.242012	0.0314375	0.0799408	0.0589061	0	0.0566711	0.39893
9130221D24Rik	0	0	0	0	0	0	0	0	0	0
9130227L01Rik	0.0179843	0	0.0425572	0	0	0	0	0.169229	0.0158972	0.0424673
9130230L23Rik	0.0661389	0.0773002	0.0132558	0.0127976	0.136582	0.411932	0.272151	0.0689453	0	2.15622
9130401M01Rik	18.4332	19.3885	6.7778	3.97334	10.3242	28.4081	32.8797	12.1916	5.32324	5.27323
9130404D08Rik	10.3198	10.7386	9.00799	10.313	11.6692	14.8629	14.1236	7.66563	9.84714	13.552
9130404H23Rik	0	0	0.712997	0	0.0144292	0	0	0.336586	0	0
9130409I23Rik	0	0	0	0.0114059	0.00855545	0	0	0	0	0.0172499
9230009I02Rik	0	0	0	0	0	0	0	0	0	0
9230019H11Rik	0	0	0	0	0	0	0	0	0	0
9230020A06Rik	0	0	0	0	0	0	0	0	0	0
9230102K24Rik	0	0	0	0	0	0	0	0	0	0
9230104L09Rik	0	0	0	0	0	0	0	0	0	0
9230105E10Rik	8.71142	9.80026	2.36679	0.152951	11.0128	25.9207	22.9054	8.1588	0.531289	25.895
9230107M04Rik	0	0	0	0	0	0	0	0	0	0
9230109A22Rik	0	0	0	0.0113559	0	0.0447675	0	0	0	0.282646
9230110C19Rik	0	0	0	0	0.0103938	0	0	0	0	0
9230110F15Rik	0	0	0	0	0	0	0	0	0	0
9230112D13Rik	0	0	0	0	0	0	0	0	0	0
9230113P08Rik	0	0	0	0	0	0	0	0	0	0
9230114K14Rik	0.590716	0.620224	0.683689	0.495201	0.783773	0.101762	0.175021	0.728259	0.224625	0.142335
9230115E21Rik	0.0171045	0.105955	0.20366	0.437068	0.323588	0	0.0191115	0.0522245	0.0193019	0.0591726
9230116N13Rik	0.186451	0.193574	0.0875125	0.297535	0.213377	0.171941	0.32534	0.0453058	0.258572	0.0977182
9330020H09Rik	0.381982	0.477074	0.200654	0.180041	0.172898	0.285827	0.279808	0.195166	0.0671698	0.357862
9330101J02Rik	0.00304061	0	0.00241551	0.00231877	0.00176713	0	0	0.00329648	0	0
9330102E08Rik	0.0477289	0.0561947	0.0413258	0.0444624	0.0938307	0.0278962	0.0527867	0.226594	0.0387618	0.0338157
9330104G04Rik	0.392737	0.567499	0.276461	0.365826	0.56174	0.610239	0.470308	0.608705	0.250864	0.32055
9330111N05Rik	0	0	0	0	0	0	0	0	0	0
9330129D05Rik	1.79467	2.19454	8.65616	2.68693	3.16433	2.45747	1.95271	8.69315	0.867512	1.08149
9330133O14Rik	0.32774	0.583708	0.111364	0.622211	0.845861	0.354244	0.595176	0.146131	0.394111	0.373055
9330151L19Rik	0.671012	0.431223	0.089351	0.236621	0.441897	0.979289	0.618061	0.563435	0.564575	2.02088
9330154J02Rik	0	0	0.00776192	0	0	0	0	0	0	0
9330154K18Rik	0	0	0	0.0047107	0	0	0	0	0	0
9330158H04Rik	0	0	0	0	0.00515654	0	0	0	0.014871	0
9330159F19Rik	0	0	0.0149724	0	0.00550452	0	0	0.016174	0.00409842	0
9330159K06	0.00844475	0.286182	0	0.0130111	0.182092	0.0262413	0.25017	0.0249191	0.00896425	0.548918
9330161L09Rik	0.534732	0.72109	0.335867	0.0725758	0.278844	0.185345	0.407667	0.419953	0.113424	0.073563
9330162B11Rik	0	0	0	0	0	0	0	0	0	0
9330175E14Rik	0.158013	0.220222	0.236542	0.323231	0.109749	0.806184	0.932983	0.966829	0.982301	1.60853
9330176C04Rik	0.0337258	0	0.0636319	0.0124664	0.0352404	0.051842	0	0.0731928	0.0428248	0.373664
9330179D12Rik	0.10397	0.16056	0.0625258	0.224417	0.107669	0.76611	1.00336	0.0477518	2.25506	0.101933
9330182L06Rik	0.915436	1.93846	0.0118619	0.857292	0.890686	0.10253	0.160977	0.00463817	0.0344086	0.0326236
9330188P03Rik	0	0	0	0	0	0	0	0	0	0
9430002A10Rik	0.0749524	0.233015	0.0606468	0	0.268687	0	0.0843618	0	0.0798037	0
9430007A20Rik	0	0	0	0	0	0	0	0	0	0
9430008C03Rik	1.71805	1.21357	0.855048	0.983103	0.695115	1.50185	1.04817	0.731201	1.4589	0.288837
9430015G10Rik	8.17976	4.08923	4.58871	9.8671	5.43007	4.30224	2.30028	1.86725	3.57711	2.49366
9430016H08Rik	11.1032	10.5781	7.45359	6.68395	7.93443	16.0728	17.218	9.7992	11.6612	12.5876
9430020K01Rik	0.704746	0.937524	1.16602	0.492273	0.546703	1.28387	1.02369	2.74733	0.312367	1.14749
9430021M05Rik	0	0	0	0	0	0	0	0	0	0
9430023L20Rik	29.068	27.6745	17.8051	21.9196	21.4421	24.2674	20.7959	6.03947	3.21222	7.00899
9430025M13Rik	0.282456	0.320463	0.714529	0.622299	0.876571	0.158653	0.620617	0.736573	0.678782	0.558107
9430031J16Rik	0	0.00732905	0.0640648	0.0661555	0.00278713	0.126871	0.151862	0.213944	0.318009	0.0511297
9430038I01Rik	7.39365	8.11937	7.70317	6.96328	5.75556	6.60171	5.31886	6.13369	8.32518	3.93644
9430041J12Rik	0	0	0	0.00776241	0	0.03217	0.0346752	0	0	0
9430060I03Rik	0.0517084	0.0278398	0.0159549	0.0289823	0.0116496	0.0290316	0.0705652	0.0228257	0	0
9430069I07Rik	0.29135	0.0773619	0	0	0	0	0.0523113	0	0	0
9430070O13Rik	0.0351716	0.0182925	0	0	0.0206923	0	0.0133788	0.0205765	0.0108171	0.0713876
9430076C15Rik	0.0615271	0.0239875	0.0480407	0.0174976	0.0881597	0.229184	0.161256	0.339781	0.239541	1.03062
9430076G02Rik	0	0	0	0	0	0	0	0	0	0
9430077A04Rik	0	0	0	0	0	0	0	0	0	0
9430083A17Rik	0.0322608	0.074624	0	0.0190416	0.00482642	0	0.00919668	0	0	0.0483066
9430091E24Rik	0.527839	0.493266	0.603684	0.147465	0.335081	0.336714	0.807144	1.00317	0.174701	1.14676
9530002B09Rik	0	0	0	0	0	0	0	0	0	0
9530002K18Rik	0	0	0	0	0	0	0	0	0	0
9530003J23Rik	0	0	0	0	0	0	0	0.0210894	0	0
9530004P13Rik	0	0	0	0	0	0	0	0	0	0
9530008L14Rik	0	0	0	0	0	0	0.0241892	0.0374956	0	0
9530009M10Rik	0.0432234	0.0664082	0.11743	0.115374	0.0561238	0.163608	0.295484	2.63494	5.89925	0.117484
9530026P05Rik	0	0	0	0	0	0	0	0.0278543	0	0
9530028C05	7.37421	7.77043	10.7976	7.09418	10.2152	18.1166	21.1911	21.1406	56.7311	12.4544
9530036M11Rik	0	0	0.00970795	0	0.0139196	0	0	0	0	0
9530036O11Rik	0	0	0	0	0	0	0	0	0	0
9530051G07Rik	0.00562898	0.0174949	0	0	0.00330953	0.00894527	0	0	0.0048419	0
9530052C20Rik	0.115361	0.0947448	0.024367	0.0302837	0.0584515	0.121476	0.169257	0.0194386	0.0324722	0.0524534
9530053A07Rik	0.0235936	0.00824549	0.0100029	0.0153637	0.00451806	0.0040179	0.00569229	0.00294356	0.00351783	0.013624
9530059O14Rik	0	0	0	0	0	0	0	0	0	0
9530068E07Rik	86.5706	83.9362	97.1258	75.8631	75.1675	118.202	124.46	120.968	74.3776	75.7746
9530077C05Rik	0.236399	0.100429	0.017172	0.330958	0.219849	0.101264	0.0118078	0.0220044	0.0369021	0.0315643
9530080O11Rik	0	0	0.0153304	0.093857	0.0122122	0	0	0	0	0.0307996
9530082P21Rik	3.2818	4.18815	1.884	2.61025	1.71924	11.2012	6.46637	3.24958	2.38415	3.46339
9530091C08Rik	0	0	0	0	0	0	0	0	0	0
9630013A20Rik	0	0	0	0	0	0	0	0	0	0
9630013D21Rik	0.127487	0.0484857	0.155036	0.184232	0.416583	0.049578	0.0180666	0	0.0340867	0
9630014M24Rik	0.00619917	0	0.168868	0.0427553	0.20803	0.00966934	0	0	0	0
9630025I21Rik	2.43521	2.52091	2.66882	3.23259	3.05873	2.68686	2.25717	4.9736	2.58373	3.34241
9630028B13Rik	0	0	0	0	0	0	0	0	0.00736149	0
9630028H03Rik	0	0	0	0	0	0	0	0	0	0
9630033F20Rik	6.93316	6.98915	6.11824	5.82272	4.53296	7.32271	7.96461	6.24586	9.67416	2.55412
9630041A04Rik	0	0	0	0	0	0	0	0	0	0
9830001H06Rik	7.79847	7.69857	9.18601	4.66991	6.43806	4.58717	3.40665	8.27759	2.02254	5.45174
9830107B12Rik	0	0	0.56599	0.561858	0.00902568	0	0	0.00634623	0.170478	0.0918667
9830166K06Rik	0	0	0	0	0	0	0	0	0	0
9830167H18Rik	1.65843	1.67421	1.31564	1.48854	4.14314	1.22288	1.33662	0.79132	1.12586	3.42718
9930012K11Rik	2.80745	3.01346	2.61155	3.2445	2.27438	0.707927	0.858065	0.775121	0.818246	0.105329
9930013L23Rik	0.00578449	0	0.0044613	0.0128859	0	0.094877	0.019188	0.239101	0.252533	5.24636
9930014A18Rik	0.424254	0.451856	0.792195	0.20438	0.0554965	0.144741	0.175018	0.165407	0.0644077	0.0141564
9930021D14Rik	0	0	0	0	0	0	0	0	0	0
9930021J03Rik	3.55041	3.5116	4.32252	3.52772	3.62116	3.78491	3.71376	6.41752	5.79993	10.958
9930022D16Rik	0.00918991	0.0284483	0.102616	0.0997503	0.141008	0.0290392	0.175409	0.217947	0.0820527	0.494199
9930023K05Rik	0.00887888	0	0.0427481	0	0	0.0139924	0.0673718	0.0547706	0	0.83212
9930032O22Rik	0	0	0	0	0	0	0	0	0	0
9930038B18Rik	0	0	0	0.0379661	0	0	0	0.00569434	0.0250703	0
9930104L06Rik	3.0906	2.62828	2.75259	1.73204	1.04501	3.13157	3.35464	4.91201	3.17487	1.90518
9930111J21Rik	0.0858177	0.149648	0.976714	0.0922173	5.56583	0.235627	0.874417	8.28766	4.17457	11.4641
A030001D20Rik	0.130396	0	0.0470991	0.110188	0.093376	0.401952	0.033762	0.0286402	0.111845	0.0497377
A030009H04Rik	5.9978	2.73996	4.23586	8.53309	7.16868	1.52969	0.648509	1.70655	3.57163	0.426407
A130010J15Rik	2.34684	2.10191	0.84245	1.95781	2.5155	2.17624	2.10991	0.89257	2.51703	2.3005
A130022J15Rik	6.513	5.40598	6.5644	6.53063	5.00252	6.70079	5.8352	8.66851	9.42216	2.44392
A130040M12Rik	0.0417701	10.3182	0.447813	0.773714	135.794	0.14082	107.998	4.19209	3.38699	726.645
A130042E20Rik	1.0897	1.0435	0.46322	0.611308	0.742297	0.868853	0.820529	0.662876	0.649146	0.448573
A130049A11Rik	0.257989	0.354976	0.0910349	0.0758867	0.0585684	0.299585	0.357983	0.108353	0.0564584	0
A130050O07Rik	0	0	0	0	0	0	0	0	0	0
A130051J06Rik	0.1764	0.177728	0.136061	0.0751103	0.0862734	0.0814461	0.173322	0.0901551	0.107272	0.0170905
A130066N16Rik	0	0	0	0	0	0	0	0	0	0
A1bg	0	0	0	0	0	0	0	0	0	0
A1cf	0.0180622	0	0	0.00938541	0	0.0189342	0	0	0	0
A230001M10Rik	0	0	0	0	0	0	0	0	0	0
A230006K03Rik	0	0	0.00644185	0.00446543	0.0114786	0	0.0121738	2.4e-05	0.0079438	0
A230009B12Rik	0	0	0	0	0.0150327	0	0	0	0	0
A230020J21Rik	0.0222603	0	0	0.0186189	0.0430897	0	0.0444939	0	0.0594592	0
A230028O05Rik	1.07937	0.741146	0.24687	0.482716	0.708627	0.723881	0.659667	0.202868	0.345079	0.907362
A230045G11Rik	5.17052	3.92822	1.65307	3.07344	3.74912	3.43885	2.76295	1.14666	2.71882	1.95715
A230046K03Rik	21.6318	23.0828	26.594	21.1581	21.6509	24.72	30.5708	32.3344	31.2009	32.5982
A230050P20Rik	2.76972	2.30188	4.8236	1.16824	1.85232	2.88614	2.85574	5.86307	2.51469	0.359336
A230051G13Rik	2.12789	2.5282	1.54863	1.50572	1.98631	1.99653	1.91744	2.27463	0.978449	2.6711
A230052G05Rik	0	0	0	0	0	0	0	0	0	0
A230056J06Rik	0	0	0	0	0	0	0	0	0.0160749	0
A230056P14Rik	0.265423	0.978373	0.45146	0.831887	0.56333	0.218305	0.632762	0.110025	0.23567	0.0275217
A230057D06Rik	0	0	0	0	0	0	0	0	0	0
A230065H16Rik	0	0	0	0	0	0	0	0	0	0
A230072C01Rik	0.51484	0.416837	1.2933	0.373609	1.03209	0.437371	0.515933	2.36822	0.426098	1.11991
A230072E10Rik	0.0074444	0	0.0119251	0	0.0123087	0.0235364	0.00837048	0.0396191	0.047571	0
A230072I06Rik	0	0	0	0	0	0	0	0	0	0
A230073K19Rik	0.00438814	0	0.00387968	0.00776605	0.00555816	0	0.0100461	0.00330685	0.00299497	0.0174612
A230077H06Rik	0	0	0	0	0	0	0	0	0	0
A230083G16Rik	0.190808	0.222616	0.208601	0.0896033	0.0556911	0.187802	0.204872	0.217022	0.283034	0.0784968
A230098N10Rik	0	0	0	0	0	0	0	0	2.54e-07	0
A230103J11Rik	0.183573	0.215192	0.138455	0.128854	0.135341	0.175034	0.158362	0.127004	0.148201	0.153066
A230107N01Rik	0.074375	0.0380069	0.0490765	0.0392399	0.0364288	0.0196098	0.072024	0.0408156	0.0610968	0.027543
A230108P19Rik	0	0	0	0	0	0.0126429	0	0.00740652	0	0.0208464
A2bp1	0	0.00942315	0	0	0.0301506	0	0	0	0.019943	0.29086
A2ld1	5.72188	9.21473	1.30536	7.25064	6.34245	7.08155	6.46811	0.718501	3.85366	0.39266
A2m	0	0	0	0	0	0	0	0	0	0
A330008L17Rik	0	0	0	0	0	0	0	0	0	0
A330009N23Rik	0.182359	0.0578207	0.0826165	0.0674269	0.11517	0.110879	0	0	0.0476011	0.49211
A330017A19Rik	0.0576986	0.0587517	0.0150767	0	0.0233286	0.02919	0.0214778	0	0	0
A330021E22Rik	0	0.0116345	0.0122095	0.00606811	0.00900824	0.0118555	0	0.0476249	0.014038	0
A330023F24Rik	0	0.0157065	0.437864	0.0744005	1.1492	0.0328528	0.0669272	0.590852	0.0760128	0.469188
A330033J07Rik	0	0	0	0	0	0	0	0	0	0
A330035P11Rik	0.0606938	0.0671367	0.0692014	0.0268465	0.152652	0.0817389	0.125673	0.0264535	0.0767019	0.0755259
A330040F15Rik	0.657924	0.221309	0.270719	0.0923686	0.149567	0.329787	0.130486	0.196818	0.36421	0.407246
A330041J22Rik	0	0	0	0	0	0	0.0170369	0.0131375	0	0
A330048O09Rik	0	0	0	0	0	0	0	0	0	0
A330049M08Rik	0.0274465	0.0430277	0.07569	0.0307758	0	0.0426206	0.0148435	0.0757195	0.0529943	0.0452125
A330050B17Rik	0.0176913	0.0177979	0.0236568	0.00469693	0.00702682	0.0273782	0.0269238	0.00542855	0.0110923	0
A330050F15Rik	0.0109529	0	0	0.0505999	0	0	0	0	0	0
A330069E16Rik	0.540351	0.187149	0.571802	2.23931	0.805941	1.19627	1.04681	1.63775	3.19514	1.86165
A330070K13Rik	0	0	0	0	0	0	0	0	0	0
A330076H08Rik	0	0	0	0	0	0	0	0	0	0
A330093E20Rik	0	0	0	0	0	0	0	0	0	0.000145391
A330102I10Rik	0	0	0	0	0	0	0	0	0	0
A3galt2	0.0493648	0.022134	0.010763	0.0104271	0.0120983	0.0543749	0.0628523	0.0314225	0.0271401	0.104926
A430005L14Rik	17.3583	14.6654	16.1893	12.3421	17.5167	14.9391	12.5052	7.04388	6.17119	7.99482
A430010J10Rik	0.0115794	0	0	0	0	0	0	0	0	0.0156897
A430033K04Rik	0.893548	1.0311	1.04676	1.08785	1.29563	0.742166	0.946894	0.40759	1.66508	0.296509
A430035B10Rik	0	0	0	0	0	0	0	0	0	0
A430057M04Rik	1.06586	0.787972	1.08337	1.23214	0.481678	1.15701	0.88298	0.732975	0.44813	0.0298247
A430060F13Rik	0.270914	0	0.000135766	0.000131953	0.185631	0.038104	0	0	0	0.0392857
A430071A18Rik	1.37564	1.44454	12.6807	2.34231	0.0700196	0.35736	0.221375	6.45485	0.209895	0.762473
A430072P03Rik	0	0	0	0	0	0	0	0	0.0297345	0
A430075N02	0	0	0	0	0	0	0	0	0	0
A430078G23Rik	0.0601127	0.118327	0.100028	0.00571271	0.138184	0.0116536	0.00851195	0	0	0.0226023
A430084P05Rik	1.08203	0.94835	2.84834	0.303964	0.967465	33.9934	32.5496	5.82942	6.93711	8.33301
A430088P11Rik	0.0169032	0	0.0181711	0	0	0.0170907	0.0471739	0.0114221	0	0
A430089I19Rik	0	0	0	0	0	0	0	0	0	0
A430090L17Rik	0	0	0	0	0	0	0	0	0	0
A430093F15Rik	0.10295	0.0355922	0.0361242	0.0789173	0.0799996	0.160673	0.2414	0.321506	0.0266243	0.0174997
A430105I19Rik	0	0.0201711	0	0.00936166	0.00472737	0	0.00929406	0	0	0
A430107D22Rik	12.1702	12.9531	12.0278	10.6427	9.39438	13.6219	10.7397	3.80272	4.59467	1.09392
A430107O13Rik	0.205025	0.203513	0.052421	0.00680378	0.350154	0.158194	0.194396	0.239771	0.00477633	0.261802
A430108G06Rik	0.264528	0.0775959	0.0651431	0.0634528	0.028788	0.103884	0.0567504	0.228157	0.0662062	0
A430110L20Rik	0.0819636	0.0794796	0.0870608	0.0698766	0.0352442	0.0956413	0.104282	0.0890317	0.129976	0.0282453
A430110N23Rik	0.6365	0.728581	0.29977	0.192426	0.155095	2.01605	2.23952	0.294274	0.227608	0
A4galt	0.113716	0.050502	0.313044	16.3399	0.677278	0.795502	0.0921869	0.428599	5.98112	2.06623
A4gnt	0	0	0	0	0	0	0	0	0	0
A530010L16Rik	0	0	0.00716463	0	0.0156901	0.0442854	0	0	0	0
A530013C23Rik	0.0455593	0.0532557	0.0793561	0.170078	0.0658964	0.243393	0.276982	1.22468	0.706112	0.324706
A530016L24Rik	0	0	0	0	0	0	0	0	0	0
A530017F20	0	0	0	0	0	0	0	0	0	0
A530020G20Rik	0	0	0	0	0	0	0	0	0	0
A530021J07Rik	0	0	0	0	0	0	0	0	0	0
A530023O14Rik	0.0103154	0.249408	0.166547	0.0247791	0.0126181	0.225697	7.13903	0.0995316	1.73923	0.111925
A530032D15Rik	0.0388838	0.0610012	2.7795	0.66797	1.16515	2.61975	2.17847	4.78814	3.69813	5.2209
A530040E14Rik	0.1005	0.15555	3.70162	1.10695	2.96891	5.18833	11.9361	3.31567	2.3519	25.8985
A530053G22Rik	0	0	0	0	0	0	0	0	0	0
A530054K11Rik	3.64012	3.18149	3.48072	4.29452	5.41996	3.21923	3.78132	2.94338	4.24089	3.60829
A530058N18Rik	0	0	0	0	0	0	0	0	0	0
A530064D06Rik	1.85001	5.3512	1.96178	1.05546	1.48722	1.19062	0.839742	0.916679	2.1781	35.1551
A530076I17Rik	0	0	0.0185308	0	0	0.0180804	0.0137325	0.0476223	0.00944121	0
A530079E22Rik	0	0	0	0.0124369	0	0	0	0	0	0
A530082C11Rik	1.87115	1.74126	2.90919	3.22655	2.18544	2.44444	2.02332	3.10584	4.15349	3.33411
A530083I20Rik	0.0462133	0.0581332	0.0142752	0.0207049	0.0311854	0.043702	0.0103972	0.00940027	0	0
A530088E08Rik	0.132966	0	0.11655	0.0905697	0.0821692	0.0529518	0.0534364	0.032344	0.075582	0
A530088H08Rik	0	0	0	0	0	0	0	0	0	0
A530095I07Rik	0	0	0	0	0	0	0	0	0	0
A530098C11Rik	0	0	0	0	0.0442075	0	0.0278828	0	0	0
A530099J19Rik	0.152715	0	0.0403412	0.0238872	0.0600198	0.36783	0.0576757	0	0	0.0475705
A630001G21Rik	8.86455	7.87809	1.01509	3.39355	6.51364	9.39264	10.2544	0.727021	5.36229	3.7779
A630001O12Rik	0.0174557	0.0272477	0.013903	0.0132636	0.03531	0.0275187	0.0472693	0.0173793	0.00942322	0.0499292
A630007B06Rik	4.28811	3.79324	4.52613	3.93572	4.26949	4.94175	3.58007	7.30866	5.57442	14.8704
A630009H07Rik	0	0	0.00902305	0	0	0	0	0	0	0
A630010A05Rik	0	0	0	0	0	0	0	0	0	0
A630014C17Rik	0	0	0.00568075	0	0	0	0	0	0	0
A630023A22Rik	0	0	0	0	0	0	0	0	0	0
A630023P12Rik	0.0216011	0	0	0	0	0	0	0	0	0
A630033E08Rik	1.19529	0.698122	0.969332	0.0597823	0.827774	6.14967	3.68582	1.27653	0.010034	2.72426
A630033H20Rik	17.9906	20.7008	13.8514	16.7357	18.8276	25.9929	25.1522	11.158	9.98399	18.5653
A630055G03Rik	0.527346	0.420651	0.608045	0.317362	0.339178	2.4994	2.69146	1.27856	1.34143	0.598105
A630066F11Rik	0.960875	1.20282	0.455164	1.55839	1.26133	1.41999	2.30546	0.896787	2.07012	1.8448
A630072L19Rik	0	0	0	0	0	0	0	0	0	0
A630072M18Rik	0.672845	0.686383	0.223634	0.212671	0.273459	0.810981	0.897043	1.19008	0.751021	0.805061
A630073D07Rik	0	0	0	0	0	0	0	0	0	0
A630076J17Rik	0	0	0	0	0	0	0	0	0	0
A630089N07Rik	0.551797	0.416424	0.387268	0.280472	0.319014	0.185736	0.0927519	0.219292	0.312322	0.0114528
A630091E08Rik	0	0	0	0	0.0200646	0	0	0	0	0
A630095E13Rik	0	0	0	0	0	0	0	0	0	0
A730009L09Rik	0	0	0	0	0	0	0.0113717	0	0	0
A730011C13Rik	0.153421	0.0648529	0.0894831	0.0538113	0.0495384	0.152136	0.29268	0.156523	0.283275	0.243208
A730011L01Rik	1.6111	1.63987	2.19958	1.408	1.29191	1.86373	1.83691	1.65207	1.01198	0.591955
A730013G03Rik	0	0	0	0	0	0	0	0	0	0
A730013G04	0	0	0	0	0	0	0	0	0	0
A730017C20Rik	0	0	0	0	0	0	0	0	0	0
A730017L22Rik	1.0574	1.50656	0.0257938	0.0338068	0.922041	0.820566	0.982876	0.0110857	0.0485593	0.274236
A730028G07Rik	1.49273	1.21224	0.278564	0.75059	0.589795	1.08801	1.08975	0.512161	0.995293	0.803162
A730036I17Rik	0	0	0	0	0	0	0	0.0106189	0	0
A730037C10Rik	0	0	0	0.0178106	0	0	0	0.0100887	0	0.0559017
A730045E13Rik	0	0	0	0	0	0	0	0	0	0
A730046J19Rik	0.00544487	0	0	0	0	0	0	0	0	0
A730049H05Rik	0	0	0	0	0	0	0	0	0	0
A730056A06Rik	0	0	0	0	0	0	0	0	0	0
A730069N07Rik	0	0	0.00587733	0	0	0	0	0	0	0.00931366
A730082K24Rik	0	0	0	0	0	0	0	0	0	0
A730085A09Rik	0	0	0	0	0	0	0	0	0	0
A730089K16Rik	0	0	0.0139307	0.0813566	0.00528708	0	0	0	0	0
A730090H04Rik	0.0131232	0	0	0	0	0	0.0142711	0	0	0
A730090N16Rik	0.0201985	0.0312572	0.145375	0.111389	0.023975	0.0315277	0.0470535	0.0367072	0.0575838	0.128899
A730098P11Rik	24.2935	29.3889	109.482	109.889	112.36	32.5826	36.1083	157.366	180.469	232.008
A830005F24Rik	0.199579	0.224791	0.346239	0.241483	0.282778	0.228983	0.335213	0.395402	0.0695226	0.0440589
A830007P12Rik	41.2425	47.2322	23.3147	23.029	40.5525	35.928	43.5502	8.25541	11.6528	6.37554
A830009L08Rik	0	0	0.0065857	0.00641518	0	0	0	0	0	0
A830010M20Rik	0.724137	0.524791	0.879584	1.54532	0.648499	0.419184	0.221303	0.984562	1.39061	0.580686
A830018L16Rik	0	0	0.00692289	0.0102953	0.00511802	0	0	0.00762866	0.00766293	0.00522169
A830029E22Rik	0	0	0	0	0	0	0	0	0	0
A830031A19Rik	0	0	0	0	0	0	0	0	0	0
A830035A12Rik	0	0	0.0370369	0.0353403	0	0	0	0	0	0
A830039N20Rik	0	0	0	0	0	0	0	0	0	0
A830080D01Rik	2.7284	2.38105	2.14538	2.4829	2.335	2.78626	2.60646	2.15461	3.28624	18.5354
A830082K12Rik	0	0	0	0.0186339	0.00703366	0	0	0	0	0
A830082N09Rik	0.0190787	0	0.0302938	0.0150441	0.0221651	0	0	0.0306254	0.155679	0.062338
A830093I24Rik	0.0283195	0.0145296	0.11195	0.045054	0.0112519	0.0147238	0.0112932	0.119444	0.0786641	0
A930001N09Rik	4.53297	5.1441	3.26424	6.64346	7.99089	6.75723	7.81579	3.74199	3.30562	16.5195
A930002C04Rik	0	0	0	0	0	0	0	0	0	0
A930002H24Rik	0.109978	0	0.969139	1.02986	1.49329	0	0	0	0	0
A930002I21Rik	0	0	0	0	0	0	0	0	0	0
A930003A15Rik	0	0	0.0215542	0.0209178	0	0	0	0	0	0
A930003O13Rik	0	0	0	0	0	0	0	0	0	0
A930004D18Rik	0.228243	0.223535	0.0666929	0.19424	0.131482	0.0831376	0.0216174	0.229111	0.0937931	0.561544
A930005H10Rik	8.63201	4.99305	2.9942	2.56405	20.0555	6.90024	4.29444	1.75202	0.919613	4.96788
A930005I04Rik	0	0.0632884	0.0699278	0.0303876	0.0854363	0	0.123043	0.0374501	0.0109436	0.0848386
A930006D01Rik	0	0	0	0	0	0	0	0	0	0
A930006I01Rik	0	0	0	0	0	0	0	0	0	0
A930007A09Rik	0.407943	0.475345	0.2865	1.04242	0.822576	1.11904	1.30906	1.05916	1.72729	2.18736
A930007I19Rik	0.0117145	0.01795	0.00917622	0	0	0.0181067	0.026153	0.011293	0.0240281	0.0160123
A930009A15Rik	0	0	0	0	0	0	0	0	0	0
A930011G23Rik	0.0281597	0.0436339	0.0111006	0.0861519	0.0411857	0.132004	0.0864392	0.00704904	0.0758014	0
A930012L18Rik	0	0	8.39e-07	0.00868156	0	0	0	0	0	0
A930013B10Rik	0	0	0	0	0	0	0	0	0	0.253777
A930013F10Rik	0.164844	0.224584	0.160302	0.250713	0.0770688	0.162162	0.207441	0.193692	0.532438	0.243042
A930015D03Rik	3.49316	0.38519	3.44782	2.93297	3.03101	7.41137	2.1029	7.54423	6.03034	21.135
A930017K11Rik	0	0	0	0	0.00498459	0	0	0	0	0
A930017M01Rik	0	0	0	0	0	0	0	0	0	0
A930018P22Rik	0	0	0.0262478	0.0497541	0	0	0.0342871	0	0.0736864	0
A930024E05Rik	0.504133	0.425412	0.170517	0.244056	0.433756	0.439668	0.159856	0.234112	0.259436	0.0603735
A930033H14Rik	0.0151088	0.0471524	0.0466455	0.0170297	0.0565274	0.0234072	0.0838832	0.142963	0	0.582713
A930038C07Rik	0.873002	0.781252	0.644468	2.04517	0.487062	0.204754	0.152303	0.0605509	0.10615	0.206238
AA066038	0	0	0	0	0	0	0	0	0	0
AA387883	0	0	0	0	0	0	0	0	0	0
AA388235	0.00670451	0.299507	0.0258432	0.152157	0	0	0.216081	0.0241589	0.133705	0
AA408296	3.71281	3.42927	2.73309	2.08508	2.58707	2.89638	2.72483	2.88276	3.18881	1.05987
AA414992	0	0	0	0	0.00729619	0.0216469	0	0	0	0
AA415398	0.257919	0.174928	0	0.0865918	0.204637	0.213598	0.312907	0.0225417	0.0871862	0.27418
AA465934	19.866	0.41112	0.493889	0.780012	1.68466	19.3425	0.19751	0.234728	0.284895	1.78054
AA467197	0.816516	19.5245	44.5593	71.2066	6.57034	35.8591	273.743	2126.38	4023.24	3133.96
AA474331	4.20195	3.15193	4.90584	2.79585	6.85747	3.003	2.20011	4.08303	0.715468	3.03702
AA474408	0.0886703	0.0871753	10.183	18.717	9.63368	0.01248	0.0654265	6.13518	0.837866	2.12128
AA536875	0	0	0	0	0	0	0	0	0	0
AA543186	0.117374	0.0909947	0	0.0340061	0.163097	0.0917103	0.150566	0.0300263	0.0323858	0.189836
AA545190	0	0	0	0	0	0	0	0	0	0
AA619741	0	0	0	0	0	0	0	0	0	0
AA623943	0	0	0	0	0	0	0	0	0	0
AA792892	0	0	0	0	0	0	0	0	0	0
AA881470	5.27499	5.38143	5.4144	5.79366	6.11309	6.84563	6.32629	3.62833	3.04651	5.01909
AA960436	18.8824	19.8851	17.9192	12.0135	14.3826	85.7613	104.34	39.9754	36.0041	64.3062
AA986860	0.226699	0.332289	0.0859846	0.195282	0.054587	0.233006	0.302706	0.0250895	0.124942	0.198564
AB056442	0	0	0	0	0	0	0	0	0	0
AB124611	43.9541	50.1633	51.3846	55.0937	70.8096	135.339	161.718	25.7434	63.1713	17.113
AF067063	0	0	0	0	0	0	0	0	0	0
AF251705	32.3272	225.051	279.227	60.7063	194.223	28.1058	245.965	311.866	25.5109	29.3289
AF357355	0	0	0	0	0	0	0	0	0	0
AF357359	0	0	0	0	0	0	0	0	0	0
AF366264	0	0	0.00702015	0	0	0	0	0	0.0259419	0
AF529169	0	0.00775969	0.003963	0.156621	0.0985508	0	0.0108683	0	0.0180316	1.54858
AI115009	0	0	0	0	0	0	0	0	0	0
AI118078	0	0	0.021176	0.0201885	0.0210772	0	0.0287725	0.161198	0.0639483	0.0983863
AI132487	0.307475	0.208697	0.0334057	0.0640387	0.0584214	0.179897	0.177182	0.0178887	0.0218996	0.110616
AI182371	0.12032	0.023045	0.0244421	0.0119243	0.0268662	0.0476743	0.0329233	0.0141519	0	0.0393632
AI197445	0	0	0	0	0	0	0	0	0	0
AI314180	19.2215	21.1331	15.0616	13.4786	13.6313	26.9321	27.8732	50.6646	35.7219	91.418
AI314278	0	0	0	0	0	0	0	0	0.00914139	0
AI314831	0	0	0	0	0	0	0	0	0	0
AI314976	12.1499	14.9954	10.4188	12.6175	12.2496	9.22852	12.8524	8.81751	8.42652	14.3708
AI316807	16.7525	13.0185	17.8273	16.4356	14.5057	18.2926	15.3844	25.3038	22.224	14.1655
AI317395	0.0710837	0.0138558	0.0433196	0.076473	0.0865906	0.0138012	0.0505092	0.0209739	0.0103596	0.000172181
AI413582	92.2214	104.256	65.3269	87.1619	57.0485	123.916	181.652	33.8947	28.1717	18.5434
AI413782	38.3518	50.6204	14.1025	29.8017	29.4198	52.2257	53.8569	16.6858	20.8441	34.3062
AI414108	0	0	0	0	0	0	0	0	0	0
AI427809	0.508168	0.689715	0.0455808	0.0531655	1.05654	0.233503	0.525824	0.0568723	0.0746956	0.0662866
AI428936	0.0313675	0	0.0122469	0.0115762	0.0452812	0	0.0340061	0.0603787	0.0497215	0
AI429214	0.32764	0.359966	0.227842	0.281121	1.39394	0.713247	0.630574	0.50198	0.156921	2.41711
AI450353	0.627634	0.21174	0.131903	0.355658	0.306489	0.291708	0.235229	0.118102	0.467572	0.171557
AI451617	0.0885312	10.1971	3.9727	5.58142	0.821033	17.7432	59.9964	35.1529	46.924	5.47958
AI452195	0.773524	0.417993	0.248928	0.456048	0.546527	0.372006	0.0287187	0.716461	0.998175	13.0914
AI462493	17.6231	20.7691	25.2546	22.1165	19.4902	23.7635	23.7953	16.8418	13.5519	7.50332
AI464131	0.318612	0.132013	0.210741	0.174799	0.208767	0.163712	0.114706	0.146931	0.00794384	0.0907863
AI467606	25.722	28.8255	19.4438	26.407	38.0688	30.1954	35.7698	8.05656	12.9457	45.4194
AI480653	10.9093	12.9858	7.82703	8.1386	5.52045	4.45115	5.50983	2.79669	5.61513	0.588026
AI481877	0	0	0.00825064	0	0.00905803	0	0	0.0592138	0.00954036	0.00634074
AI504432	1.81212	1.28338	3.37319	4.00894	3.62999	2.16611	3.54063	19.0777	39.0086	25.0162
AI506816	0	0	0.28077	0	0.0165213	0	0	0.0767692	0	0.0139101
AI507597	0.563323	0.294293	0.0943019	0.232794	0.0800587	0.505705	0.272184	0.161022	0.338401	0
AI593442	0	0	0.00383642	0	0	0	0	0	0	0
AI597468	5.3143	4.95876	6.0928	8.3501	6.10826	2.5693	2.8505	5.46905	3.47759	5.40013
AI597479	6.33061	6.57264	6.90706	6.74083	7.73464	4.94311	5.2306	5.95149	5.62794	8.17446
AI606473	0.148751	0.0306518	0.0240642	0.0850585	0.410691	0.510061	0.291373	0	0.0381265	0.0654019
AI607873	30	55.3799	95.4448	32.1809	33.131	76.0793	118.591	58.5616	131.469	43.304
AI646023	0	0	0	0.0141359	0	0	0.00540069	0	0	0
AI646519	0	0	0	0	0	0	0	0	0	0
AI661453	1.42113	1.82478	0.361809	1.11183	0.569769	0.470641	0.464979	0.0722996	0.0524933	0.0296112
AI662270	40.8794	47.2898	11.8399	8.79272	10.7744	72.7489	131.632	12.5579	12.7665	15.8103
AI747448	0	0	0	0	0	0	0	0	0	0
AI747699	5.30216	5.42512	2.96948	27.4465	1.2823	6.24563	6.84317	3.52295	39.0541	0.937445
AI836003	0	0	0	0	0	0.0565923	0	0	0.014846	0.536299
AI837181	19.7164	22.1362	16.6386	20.305	19.6327	44.0888	52.5102	11.0805	11.1397	9.2155
AI839979	3.27827	3.21342	0.142842	0	4.49637	3.62978	4.30423	0.0393698	0.066454	4.22675
AI846148	4.73225	4.4224	2.5597	4.21432	4.44537	4.86471	5.23622	1.42131	0.740611	1.74937
AI848100	6.90151	10.2824	7.39306	4.70897	5.94949	10.6219	10.345	21.0014	9.58895	60.2485
AI848258	0	0	0	0	0	0	0	0	0	0
AI854517	0	0	0.015061	0	0	0.0101206	0	0.0066434	0	0
AI854703	0.0330815	0.0207141	0	0	0.00373974	0.0100969	0.021827	0.0074699	0	0
AI894139	1.55279	1.61853	1.0876	1.94145	1.71075	1.27892	1.15201	0.452094	1.03864	0.502386
AI987944	7.25585	7.90165	3.99823	5.62545	8.40479	6.70249	9.7811	3.5358	3.41756	4.79313
AK129341	0	0	0	0	0	0	0.0205205	0	0	0
AK157302	7.91987	5.58329	5.15634	8.68768	9.40487	7.47358	5.42699	8.07797	13.6996	44.0411
AU015228	0	0	0.055639	0.00796001	0.0470749	0	0	0.000916487	0.00067211	0.00134073
AU015836	0	0	0	0	0	0	0	0	0	0
AU016765	0	0	0	0	0	0	0	0	0	0
AU017455	0	0.0125894	0.0322838	0.0375946	0.0236416	0.0126299	0	0	0.00951606	0.0123598
AU018091	0	0	0	0	0.00445241	0	0	0	0	3.23e-07
AU018778	0	0	0	0	0	0	0	0	0	0
AU018829	0	0	0	0	0	0	0	0	0	0
AU019823	6.78365	6.49479	6.75228	5.53893	6.5968	6.77032	7.26583	7.73388	9.13889	11.6103
AU019990	0	0	0	0.0217605	0	0	0	0	0	0
AU021034	0	0	0	0	0	0	0	0	0	0
AU021092	0	0	0	0.0124578	0.0098342	0.0256539	0	0	0	0
AU022252	2.97255	3.43766	2.65343	4.17245	3.67836	3.84226	3.94416	4.03445	2.97089	3.67551
AU022751	0	0	0	0	0	0	0	0	0	0
AU022870	34.7588	33.8363	29.1719	28.6598	24.7291	68.682	75.5613	71.478	81.2701	47.9682
AU023871	0	0	0	0	0.0204005	0	0	0	0	0
AU040320	10.5781	12.5662	8.82109	8.37348	7.42805	12.0842	11.3325	4.59905	8.25009	2.47147
AU040829	0.0788449	0.0246451	0.00830379	0.0318011	0.00616717	0.255726	0.00573889	0.0192286	0.0825719	0
AU040972	0.0243567	0	0	0	0	0	0	0	0.0267717	0
AU041133	1.18787	0.88006	0.849014	0.427369	0.896206	1.5628	1.38822	0.718334	0.483213	0.472281
AU042651	0	0	0	0	0	0	0	0	0	0
AU042671	2.13802	2.33851	1.82107	1.74586	1.79784	2.7878	6.1961	1.503	2.99461	13.9271
AV249152	1.58658	1.63956	1.82335	2.54851	1.37506	1.2258	1.68915	1.55247	0.78942	0.404488
[truncated: 23,792 more rows]
